# Supplementary material for: Host-microbe computational proteomic landscape in oral cancer revealed key functional and metabolic pathways between Fusobacterium nucleatum and cancer progression
Source: Int J Oral Sci. 2025 Jan 2;17:1. doi: 10.1038/s41368-024-00326-8 (PMC11693762; doi:10.1038/s41368-024-00326-8)
Supplement: Supplementary file 11 — Supplementary Table 2 [file 41368_2024_326_MOESM11_ESM.xlsx]

## Sheet: Shared OSCC+Control
ID	Protein Peptide	Potential Bacteria
SEQF2853_03964	ATP synthase subunit beta	Haematobacter missouriensis
SEQF2673_03658	ATP synthase subunit beta	Ochrobactrum anthropi
SEQF2411_04579	ATP synthase subunit beta	Afipia broomeae
SEQF2664_01356	ATP synthase subunit beta	Bartonella schoenbuchensis
SEQF2325_03889	ATP synthase subunit beta	Bradyrhizobium elkanii
SEQF2487_01743	ATP synthase subunit beta	Bradyrhizobium elkanii
SEQF1167_02606	ATP synthase subunit beta	Agrobacterium tumefaciens
SEQF2035_01852	ATP synthase subunit beta	Agrobacterium tumefaciens
SEQF2322_02843	ATP synthase subunit beta	Agrobacterium tumefaciens
SEQF2321_01945	ATP synthase subunit beta	Agrobacterium tumefaciens
SEQF1087_03430	ATP synthase subunit beta	Agrobacterium tumefaciens
SEQF2482_04002	ATP synthase subunit beta	Agrobacterium tumefaciens
SEQF3148_04900	ATP synthase subunit beta	Bosea vestrisii
SEQF1025_03232	ATP synthase subunit beta	Mesorhizobium loti
SEQF2763_05155	ATP synthase subunit beta	Mesorhizobium loti
SEQF2764_06622	ATP synthase subunit beta	Mesorhizobium loti
SEQF2624_02269	ATP synthase subunit beta	Rhodobacter capsulatus
SEQF2619_00106	ATP synthase subunit beta	Rhodobacter capsulatus
SEQF2623_01557	ATP synthase subunit beta	Rhodobacter capsulatus
SEQF2621_03209	ATP synthase subunit beta	Rhodobacter capsulatus
SEQF2620_03219	ATP synthase subunit beta	Rhodobacter capsulatus
SEQF1980_02995	ATP synthase subunit beta	Rhodobacter capsulatus
SEQF2622_03216	ATP synthase subunit beta	Rhodobacter capsulatus
SEQF2555_00426	ATP synthase subunit beta sodium ion specific	Fusobacterium periodonticum
SEQF2815_00430	ATP synthase subunit beta sodium ion specific	Fusobacterium nucleatum
SEQF2816_00900	ATP synthase subunit beta sodium ion specific	Fusobacterium nucleatum
SEQF2539_00632	ATP synthase subunit beta sodium ion specific	Fusobacterium nucleatum
SEQF2531_01116	ATP synthase subunit beta sodium ion specific	Fusobacterium nucleatum
SEQF2973_01976	ATP synthase subunit beta sodium ion specific	Fusobacterium nucleatum
SEQF2817_01523	ATP synthase subunit beta sodium ion specific	Fusobacterium nucleatum
SEQF2959_00982	ATP synthase subunit beta sodium ion specific	Fusobacterium nucleatum
SEQF3181_01450	ATP synthase subunit beta	Fusobacterium sp.
SEQF2813_00823	ATP synthase subunit beta sodium ion specific	Fusobacterium nucleatum
SEQF2818_00440	ATP synthase subunit beta sodium ion specific	Fusobacterium nucleatum
SEQF2896_01062	ATP synthase subunit beta sodium ion specific	Fusobacterium sp.
SEQF3018_01859	ATP synthase subunit beta sodium ion specific	Fusobacterium nucleatum
SEQF2980_01055	ATP synthase subunit beta sodium ion specific	Fusobacterium nucleatum
SEQF2840_02227	ATP synthase subunit beta sodium ion specific	Fusobacterium hwasookii
SEQF2841_00443	ATP synthase subunit beta sodium ion specific	Fusobacterium hwasookii
SEQF2819_00619	ATP synthase subunit beta sodium ion specific	Fusobacterium nucleatum
SEQF2843_01568	ATP synthase subunit beta sodium ion specific	Fusobacterium hwasookii
SEQF3025_02182	ATP synthase subunit beta sodium ion specific	Fusobacterium nucleatum
SEQF2822_02146	ATP synthase subunit beta sodium ion specific	Fusobacterium nucleatum
SEQF2821_01071	ATP synthase subunit beta sodium ion specific	Fusobacterium nucleatum
SEQF2820_01589	ATP synthase subunit beta sodium ion specific	Fusobacterium nucleatum
SEQF2812_00632	ATP synthase subunit beta sodium ion specific	Fusobacterium nucleatum
SEQF2842_01992	ATP synthase subunit beta sodium ion specific	Fusobacterium hwasookii
SEQF2814_01226	ATP synthase subunit beta sodium ion specific	Fusobacterium nucleatum
SEQF2985_01808	ATP synthase subunit beta sodium ion specific	Fusobacterium sp.
SEQF2056_02839	ATP synthase subunit beta	Brevundimonas diminuta
SEQF2867_00695	ATP synthase subunit beta	Paracoccus yeei
SEQF2670_00892	ATP synthase subunit beta sodium ion specific	Fusobacterium necrophorum
SEQF2532_01957	ATP synthase subunit beta sodium ion specific	Fusobacterium necrophorum
SEQF2550_00430	ATP synthase subunit beta sodium ion specific	Fusobacterium gonidiaformans
SEQF3157_02974	ATP synthase subunit beta	Segetibacter aerophilus
SEQF3176_00836	ATP synthase subunit beta	Capnocytophaga sp.
SEQF2747_01592	ATP synthase subunit beta	Capnocytophaga sp.
SEQF2387_00219	ATP synthase subunit beta	Capnocytophaga ochracea
SEQF3079_01278	ATP synthase subunit beta	Sphingomonas echinoides
SEQF2718_00029	ATP synthase subunit beta	Chlorobium limicola
SEQF3547_01346	ATP synthase subunit beta	Prevotella intermedia
SEQF3546_01288	ATP synthase subunit beta	Prevotella intermedia
SEQF3534_01114	ATP synthase subunit beta	Prevotella intermedia
SEQF3529_01351	ATP synthase subunit beta	Prevotella intermedia
SEQF3528_01735	ATP synthase subunit beta	Prevotella intermedia
SEQF3537_00058	ATP synthase subunit beta	Prevotella intermedia
SEQF3545_00377	ATP synthase subunit beta	Prevotella intermedia
SEQF3521_01543	ATP synthase subunit beta	Prevotella intermedia
SEQF3542_00358	ATP synthase subunit beta	Prevotella intermedia
SEQF3536_00918	ATP synthase subunit beta	Prevotella intermedia
SEQF3532_00973	ATP synthase subunit beta	Prevotella intermedia
SEQF3538_01413	ATP synthase subunit beta	Prevotella intermedia
SEQF3530_00647	ATP synthase subunit beta	Prevotella intermedia
SEQF3522_01457	ATP synthase subunit beta	Prevotella intermedia
SEQF3523_00572	ATP synthase subunit beta	Prevotella intermedia
SEQF3526_01295	ATP synthase subunit beta	Prevotella intermedia
SEQF3525_00181	ATP synthase subunit beta	Prevotella intermedia
SEQF3533_01604	ATP synthase subunit beta	Prevotella intermedia
SEQF3543_00538	ATP synthase subunit beta	Prevotella intermedia
SEQF3531_00513	ATP synthase subunit beta	Prevotella intermedia
SEQF3539_01932	ATP synthase subunit beta	Prevotella intermedia
SEQF3527_00676	ATP synthase subunit beta	Prevotella intermedia
SEQF3535_00012	ATP synthase subunit beta	Prevotella intermedia
SEQF3524_00530	ATP synthase subunit beta	Prevotella intermedia
SEQF3540_01789	ATP synthase subunit beta	Prevotella intermedia
SEQF3541_01078	ATP synthase subunit beta	Prevotella intermedia
SEQF3544_00367	ATP synthase subunit beta	Prevotella intermedia
SEQF3548_00755	ATP synthase subunit beta	Prevotella intermedia
SEQF2680_01881	ATP synthase subunit beta sodium ion specific	Prevotella maculosa
SEQF2675_01710	ATP synthase subunit beta sodium ion specific	Prevotella baroniae
SEQF2720_02456	ATP synthase subunit beta	Melioribacter roseus
SEQF2793_03008	ATP synthase subunit beta	Desulfovibrio fairfieldensis
SEQF2681_01123	ATP synthase subunit beta sodium ion specific	Prevotella marshii
SEQF3673_01391	ATP synthase subunit beta	Streptococcus mitis
SEQF3666_00731	ATP synthase subunit beta	Streptococcus mitis
SEQF3672_00863	ATP synthase subunit beta	Streptococcus mitis
SEQF3663_00869	ATP synthase subunit beta	Streptococcus mitis
SEQF3657_00735	ATP synthase subunit beta	Streptococcus mitis
SEQF3667_01584	ATP synthase subunit beta	Streptococcus mitis
SEQF3660_00791	ATP synthase subunit beta	Streptococcus mitis
SEQF3668_00887	ATP synthase subunit beta	Streptococcus mitis
SEQF3664_00692	ATP synthase subunit beta	Streptococcus mitis
SEQF3654_00802	ATP synthase subunit beta	Streptococcus mitis
SEQF3671_01110	ATP synthase subunit beta	Streptococcus mitis
SEQF3649_01926	ATP synthase subunit beta	Streptococcus mitis
SEQF3674_00998	ATP synthase subunit beta	Streptococcus mitis
SEQF3656_00442	ATP synthase subunit beta	Streptococcus mitis
SEQF3647_01531	ATP synthase subunit beta	Streptococcus mitis
SEQF3661_00768	ATP synthase subunit beta	Streptococcus mitis
SEQF3652_01960	ATP synthase subunit beta	Streptococcus mitis
SEQF3650_01923	ATP synthase subunit beta	Streptococcus mitis
SEQF3670_00385	ATP synthase subunit beta	Streptococcus mitis
SEQF3653_00929	ATP synthase subunit beta	Streptococcus mitis
SEQF3658_01080	ATP synthase subunit beta	Streptococcus mitis
SEQF3648_00123	ATP synthase subunit beta	Streptococcus mitis
SEQF3655_00072	ATP synthase subunit beta	Streptococcus mitis
SEQF3651_01676	ATP synthase subunit beta	Streptococcus mitis
SEQF3665_00690	ATP synthase subunit beta	Streptococcus mitis
SEQF3662_00013	ATP synthase subunit beta	Streptococcus mitis
SEQF3669_00913	ATP synthase subunit beta	Streptococcus mitis
SEQF3659_01661	ATP synthase subunit beta	Streptococcus mitis
SEQF3675_00304	ATP synthase subunit beta	Streptococcus mitis
SEQF3676_00314	ATP synthase subunit beta	Streptococcus mitis
SEQF2482_04606	Chaperone protein DnaK	Agrobacterium tumefaciens
SEQF1087_00170	Chaperone protein DnaK	Agrobacterium tumefaciens
SEQF2764_06369	Chaperone protein DnaK	Mesorhizobium loti
SEQF2763_05644	Chaperone protein DnaK	Mesorhizobium loti
SEQF1025_03772	Chaperone protein DnaK	Mesorhizobium loti
SEQF2908_03656	Chaperone protein DnaK	Roseomonas gilardii
SEQF2894_01648	Chaperone protein DnaK	Roseomonas mucosa
SEQF2619_01349	Chaperone protein DnaK	Rhodobacter capsulatus
SEQF2795_01424	Chaperone protein DnaK	Moraxella osloensis
SEQF2664_00053	Chaperone protein DnaK	Bartonella schoenbuchensis
SEQF2848_01686	Chaperone protein DnaK	Micavibrio aeruginosavorus
SEQF2867_01955	Chaperone protein DnaK	Paracoccus yeei
SEQF2853_02959	Chaperone protein DnaK	Haematobacter missouriensis
SEQF3157_00289	Chaperone protein dnaK2	Segetibacter aerophilus
SEQF2624_01247	Chaperone protein DnaK	Rhodobacter capsulatus
SEQF2623_00326	Chaperone protein DnaK	Rhodobacter capsulatus
SEQF2622_00392	Chaperone protein DnaK	Rhodobacter capsulatus
SEQF2621_00389	Chaperone protein DnaK	Rhodobacter capsulatus
SEQF2620_00392	Chaperone protein DnaK	Rhodobacter capsulatus
SEQF2434_02070	Chaperone protein DnaK	Campylobacter gracilis
SEQF2719_01918	Chaperone protein DnaK	Ignavibacterium album
SEQF2720_02512	Chaperone protein DnaK	Melioribacter roseus
SEQF2718_00795	Chaperone protein dnaK2	Chlorobium limicola
SEQF2736_01271	Chaperone protein dnaK2	WPS-2 G-1 sp.
SEQF2416_01738	Chaperone protein DnaK	Campylobacter showae
SEQF2476_00981	Chaperone protein DnaK	Campylobacter showae
SEQF2411_05113	Chaperone protein DnaK	Afipia broomeae
SEQF2488_00973	Chaperone protein DnaK	Campylobacter curvus
SEQF2578_01916	Chaperone protein DnaK	Campylobacter concisus
SEQF2580_00840	Chaperone protein DnaK	Campylobacter concisus
SEQF2579_01361	Chaperone protein DnaK	Campylobacter concisus
SEQF1177_01300	Chaperone protein DnaK	Campylobacter concisus
SEQF2717_00756	Chaperone protein dnaK2	Caldilinea aerophila
SEQF2715_03126	Chaperone protein dnaK2	Anaerolinea thermophila
SEQF3079_00628	Chaperone protein DnaK	Sphingomonas echinoides
SEQF2831_00838	Chaperone protein DnaK	Aggregatibacter actinomycetemcomitans
SEQF3496_00868	Chaperone protein DnaK	Aggregatibacter actinomycetemcomitans
SEQF3514_00880	Chaperone protein DnaK	Aggregatibacter actinomycetemcomitans
SEQF3501_00761	Chaperone protein DnaK	Aggregatibacter actinomycetemcomitans
SEQF3481_00537	Chaperone protein DnaK	Aggregatibacter actinomycetemcomitans
SEQF3512_00747	Chaperone protein DnaK	Aggregatibacter actinomycetemcomitans
SEQF3498_00762	Chaperone protein DnaK	Aggregatibacter actinomycetemcomitans
SEQF3509_01159	Chaperone protein DnaK	Aggregatibacter actinomycetemcomitans
SEQF3513_01273	Chaperone protein DnaK	Aggregatibacter actinomycetemcomitans
SEQF3493_00519	Chaperone protein DnaK	Aggregatibacter actinomycetemcomitans
SEQF3516_01222	Chaperone protein DnaK	Aggregatibacter actinomycetemcomitans
SEQF3511_01365	Chaperone protein DnaK	Aggregatibacter actinomycetemcomitans
SEQF3515_01362	Chaperone protein DnaK	Aggregatibacter actinomycetemcomitans
SEQF3520_01541	Chaperone protein DnaK	Aggregatibacter actinomycetemcomitans
SEQF3492_01473	Chaperone protein DnaK	Aggregatibacter actinomycetemcomitans
SEQF3510_00023	Chaperone protein DnaK	Aggregatibacter actinomycetemcomitans
SEQF3480_01134	Chaperone protein DnaK	Aggregatibacter actinomycetemcomitans
SEQF3508_01603	Chaperone protein DnaK	Aggregatibacter actinomycetemcomitans
SEQF3517_02148	Chaperone protein DnaK	Aggregatibacter actinomycetemcomitans
SEQF3503_00399	Chaperone protein DnaK	Aggregatibacter actinomycetemcomitans
SEQF3518_02213	Chaperone protein DnaK	Aggregatibacter actinomycetemcomitans
SEQF3519_02161	Chaperone protein DnaK	Aggregatibacter actinomycetemcomitans
SEQF3495_01015	Chaperone protein DnaK	Aggregatibacter actinomycetemcomitans
SEQF3504_00225	Chaperone protein DnaK	Aggregatibacter actinomycetemcomitans
SEQF3507_00318	Chaperone protein DnaK	Aggregatibacter actinomycetemcomitans
SEQF3086_03547	Chaperone protein DnaK	Novosphingobium panipatense
SEQF3506_01319	Chaperone protein DnaK	Aggregatibacter actinomycetemcomitans
SEQF3497_00809	Chaperone protein DnaK	Aggregatibacter actinomycetemcomitans
SEQF3499_01132	Chaperone protein DnaK	Aggregatibacter actinomycetemcomitans
SEQF3500_01368	Chaperone protein DnaK	Aggregatibacter actinomycetemcomitans
SEQF3502_00604	Chaperone protein DnaK	Aggregatibacter actinomycetemcomitans
SEQF3494_01337	Chaperone protein DnaK	Aggregatibacter actinomycetemcomitans
SEQF3491_00734	Chaperone protein DnaK	Aggregatibacter actinomycetemcomitans
SEQF3505_01135	Chaperone protein DnaK	Aggregatibacter actinomycetemcomitans
SEQF2325_01649	Chaperone protein DnaK	Bradyrhizobium elkanii
SEQF2487_01469	Chaperone protein DnaK	Bradyrhizobium elkanii
SEQF2411_04714	Chaperone protein DnaK	Afipia broomeae
SEQF1193_02837	Chaperone protein DnaK	Escherichia coli
SEQF2803_00291	Chaperone protein DnaK	Stenotrophomonas nitritireducens
SEQF2810_00460	Chaperone protein DnaK	Lactobacillus rapi
SEQF3136_00820	Chaperone protein DnaK	Saccharibacteria TM7
SEQF3142_00763	Chaperone protein DnaK	Saccharibacteria TM7
SEQF3135_00806	Chaperone protein DnaK	Saccharibacteria TM7
SEQF3140_00763	Chaperone protein DnaK	Saccharibacteria TM7
SEQF3099_00767	Chaperone protein DnaK	Saccharibacteria TM7
SEQF1006_00461	Chaperone protein DnaK	Capnocytophaga ochracea
SEQF2387_01101	Chaperone protein DnaK	Capnocytophaga ochracea
SEQF1008_01897	Chaperone protein DnaK	Capnocytophaga ochracea
SEQF1950_00045	Chaperone protein DnaK	Capnocytophaga sp.
SEQF1906_01880	Chaperone protein DnaK	Capnocytophaga sp.
SEQF2747_00360	Chaperone protein DnaK	Capnocytophaga sp.
SEQF3058_00561	Chaperone protein DnaK	Capnocytophaga sp.
SEQF1938_02283	Chaperone protein DnaK	Capnocytophaga sp.
SEQF1970_00716	Chaperone protein DnaK	Capnocytophaga sp.
SEQF1909_00301	Chaperone protein DnaK	Capnocytophaga sp.
SEQF3174_02417	Chaperone protein DnaK	Capnocytophaga sp.
SEQF3059_00481	Chaperone protein DnaK	Capnocytophaga sp.
SEQF3176_01803	Chaperone protein DnaK	Capnocytophaga sp.
SEQF1900_02273	Chaperone protein DnaK	Capnocytophaga sp.
SEQF1576_00784	Chaperone protein DnaK	Capnocytophaga sputigena
SEQF2788_01392	Chaperone protein DnaK	Capnocytophaga haemolytica
SEQF1329_01971	Chaperone protein DnaK	Stenotrophomonas maltophilia
SEQF1971_01115	Chaperone protein DnaK	Microbacterium flavescens
SEQF2785_00732	Chaperone protein DnaK	Microbacterium ginsengisoli
SEQF2565_01318	Chaperone protein DnaK	Lactobacillus brevis
SEQF3084_02116	Chaperone protein DnaK	Staphylococcus auricularis
SEQF2881_00899	Chaperone protein DnaK	Staphylococcus capitis
SEQF2849_00167	Chaperone protein DnaK	Staphylococcus pasteuri
SEQF2713_01520	Chaperone protein DnaK	Staphylococcus warneri
SEQF2712_01431	Chaperone protein DnaK	Staphylococcus warneri
SEQF2860_02534	Chaperone protein DnaK	Staphylococcus cohnii
SEQF2711_03086	Glucose-6-phosphate isomerase	Kluyvera ascorbata
SEQF2719_00009	Chaperone protein HtpG	Ignavibacterium album
SEQF2720_02027	Chaperone protein HtpG	Melioribacter roseus
SEQF2486_00125	Chaperone protein HtpG	Desulfobulbus sp.
SEQF2487_09003	Chaperone protein HtpG	Bradyrhizobium elkanii
SEQF1710_05146	Glucose-6-phosphate isomerase	Escherichia coli
SEQF1711_05445	Glucose-6-phosphate isomerase	Escherichia coli
SEQF1510_02106	Glucose-6-phosphate isomerase	Escherichia coli
SEQF1508_05156	Glucose-6-phosphate isomerase	Escherichia coli
SEQF1511_05391	Glucose-6-phosphate isomerase	Escherichia coli
SEQF1624_04648	Glucose-6-phosphate isomerase	Escherichia coli
SEQF1512_03667	Glucose-6-phosphate isomerase	Escherichia coli
SEQF1517_04738	Glucose-6-phosphate isomerase	Escherichia coli
SEQF1507_05167	Glucose-6-phosphate isomerase	Escherichia coli
SEQF1503_04174	Glucose-6-phosphate isomerase	Escherichia coli
SEQF1514_03831	Glucose-6-phosphate isomerase	Escherichia coli
SEQF1639_04298	Glucose-6-phosphate isomerase	Escherichia coli
SEQF1509_03808	Glucose-6-phosphate isomerase	Escherichia coli
SEQF1504_04358	Glucose-6-phosphate isomerase	Escherichia coli
SEQF1515_05209	Glucose-6-phosphate isomerase	Escherichia coli
SEQF1518_05482	Glucose-6-phosphate isomerase	Escherichia coli
SEQF1516_04387	Glucose-6-phosphate isomerase	Escherichia coli
SEQF1513_03750	Glucose-6-phosphate isomerase	Escherichia coli
SEQF1572_04270	Glucose-6-phosphate isomerase	Escherichia coli
SEQF1519_04475	Glucose-6-phosphate isomerase	Escherichia coli
SEQF3088_00833	Glyceraldehyde-3-phosphate dehydrogenase 1	Campylobacter sputorum
SEQF3084_01537	Nucleoside diphosphate kinase	Staphylococcus auricularis
SEQF3157_03386	Bifunctional PGK/TIM	Segetibacter aerophilus
SEQF2842_01316	2 3-bisphosphoglycerate-dependent phosphoglycerate mutase	Fusobacterium hwasookii
SEQF2531_00809	2 3-bisphosphoglycerate-dependent phosphoglycerate mutase	Fusobacterium nucleatum
SEQF2816_01509	2 3-bisphosphoglycerate-dependent phosphoglycerate mutase	Fusobacterium nucleatum
SEQF2818_01050	2 3-bisphosphoglycerate-dependent phosphoglycerate mutase	Fusobacterium nucleatum
SEQF1883_00666	2 3-bisphosphoglycerate-dependent phosphoglycerate mutase	Fusobacterium nucleatum
SEQF2067_01506	2 3-bisphosphoglycerate-dependent phosphoglycerate mutase	Fusobacterium nucleatum
SEQF2822_00334	2 3-bisphosphoglycerate-dependent phosphoglycerate mutase	Fusobacterium nucleatum
SEQF1078_01338	2 3-bisphosphoglycerate-dependent phosphoglycerate mutase	Fusobacterium nucleatum
SEQF2821_01435	2 3-bisphosphoglycerate-dependent phosphoglycerate mutase	Fusobacterium nucleatum
SEQF2896_01737	2 3-bisphosphoglycerate-dependent phosphoglycerate mutase	Fusobacterium sp.
SEQF2065_01468	2 3-bisphosphoglycerate-dependent phosphoglycerate mutase	Fusobacterium nucleatum
SEQF1879_00750	2 3-bisphosphoglycerate-dependent phosphoglycerate mutase	Fusobacterium sp.
SEQF2843_00182	2 3-bisphosphoglycerate-dependent phosphoglycerate mutase	Fusobacterium hwasookii
SEQF2841_01154	2 3-bisphosphoglycerate-dependent phosphoglycerate mutase	Fusobacterium hwasookii
SEQF2840_01464	2 3-bisphosphoglycerate-dependent phosphoglycerate mutase	Fusobacterium hwasookii
SEQF1160_00292	2 3-bisphosphoglycerate-dependent phosphoglycerate mutase	Fusobacterium periodonticum
SEQF2555_01401	2 3-bisphosphoglycerate-dependent phosphoglycerate mutase	Fusobacterium periodonticum
SEQF2820_00904	2 3-bisphosphoglycerate-dependent phosphoglycerate mutase	Fusobacterium nucleatum
SEQF1076_01368	2 3-bisphosphoglycerate-dependent phosphoglycerate mutase	Fusobacterium nucleatum
SEQF2980_01680	2 3-bisphosphoglycerate-dependent phosphoglycerate mutase	Fusobacterium nucleatum
SEQF2815_00670	2 3-bisphosphoglycerate-dependent phosphoglycerate mutase	Fusobacterium nucleatum
SEQF2530_01465	2 3-bisphosphoglycerate-dependent phosphoglycerate mutase	Fusobacterium nucleatum
SEQF1680_01280	2 3-bisphosphoglycerate-dependent phosphoglycerate mutase	Fusobacterium nucleatum
SEQF2539_00918	2 3-bisphosphoglycerate-dependent phosphoglycerate mutase	Fusobacterium nucleatum
SEQF2817_01285	2 3-bisphosphoglycerate-dependent phosphoglycerate mutase	Fusobacterium nucleatum
SEQF2819_01273	2 3-bisphosphoglycerate-dependent phosphoglycerate mutase	Fusobacterium nucleatum
SEQF2973_01831	2 3-bisphosphoglycerate-dependent phosphoglycerate mutase	Fusobacterium nucleatum
SEQF2959_01194	2 3-bisphosphoglycerate-dependent phosphoglycerate mutase	Fusobacterium nucleatum
SEQF2529_00746	2 3-bisphosphoglycerate-dependent phosphoglycerate mutase	Fusobacterium periodonticum
SEQF2406_01500	2 3-bisphosphoglycerate-dependent phosphoglycerate mutase	Fusobacterium periodonticum
SEQF2848_00122	Adenosylhomocysteinase	Micavibrio aeruginosavorus
SEQF1992_04086	Adenosylhomocysteinase	Pseudomonas aeruginosa
SEQF1991_02303	Adenosylhomocysteinase	Pseudomonas aeruginosa
SEQF2697_00459	Adenosylhomocysteinase	Pseudomonas aeruginosa
SEQF2696_00465	Adenosylhomocysteinase	Pseudomonas aeruginosa
SEQF2193_00424	Adenosylhomocysteinase	Pseudomonas aeruginosa
SEQF2168_05796	Adenosylhomocysteinase	Pseudomonas aeruginosa
SEQF2167_00440	Adenosylhomocysteinase	Pseudomonas aeruginosa
SEQF2695_03416	Adenosylhomocysteinase	Pseudomonas otitidis
SEQF2352_04233	Adenosylhomocysteinase	Pseudomonas pseudoalcaligenes
SEQF2513_00194	Adenosylhomocysteinase	Pseudomonas stutzeri
SEQF2170_04011	Adenosylhomocysteinase	Pseudomonas stutzeri
SEQF2171_04179	Adenosylhomocysteinase	Pseudomonas stutzeri
SEQF2864_01188	Adenosylhomocysteinase	Acinetobacter radioresistens
SEQF2521_00352	Adenosylhomocysteinase	Pseudomonas stutzeri
SEQF2916_02301	Adenosylhomocysteinase	Acinetobacter johnsonii
SEQF2884_01658	Adenosylhomocysteinase	Acinetobacter lwoffii
SEQF3148_02934	Isocitrate dehydrogenase [NADP]	Bosea vestrisii
SEQF2487_06552	Isocitrate dehydrogenase [NADP]	Bradyrhizobium elkanii
SEQF2325_08724	Isocitrate dehydrogenase [NADP]	Bradyrhizobium elkanii
SEQF2127_01783	Isocitrate dehydrogenase [NADP]	Mobiluncus mulieris
SEQF1785_00623	Isocitrate dehydrogenase [NADP]	Mobiluncus mulieris
SEQF2853_01082	Isocitrate dehydrogenase [NADP]	Haematobacter missouriensis
SEQF2763_01340	Isocitrate dehydrogenase [NADP]	Mesorhizobium loti
SEQF2673_02355	Isocitrate dehydrogenase [NADP]	Ochrobactrum anthropi
SEQF1457_02176	Isocitrate dehydrogenase [NADP]	Ochrobactrum anthropi
SEQF2482_01022	Isocitrate dehydrogenase [NADP]	Agrobacterium tumefaciens
SEQF2322_01263	Isocitrate dehydrogenase [NADP]	Agrobacterium tumefaciens
SEQF3086_03385	Isocitrate dehydrogenase [NADP]	Novosphingobium panipatense
SEQF1972_01685	Isocitrate dehydrogenase [NADP]	Propionibacteriaceae
SEQF3079_00680	Isocitrate dehydrogenase [NADP]	Sphingomonas echinoides
SEQF2583_01130	Isocitrate dehydrogenase [NADP]	Propionibacterium acidifaciens
SEQF2299_03581	Isocitrate dehydrogenase [NADP]	Mycobacterium tuberculosis
SEQF1130_03551	Isocitrate dehydrogenase [NADP]	Mycobacterium tuberculosis
SEQF2283_03545	Isocitrate dehydrogenase [NADP]	Mycobacterium tuberculosis
SEQF1132_03551	Isocitrate dehydrogenase [NADP]	Mycobacterium tuberculosis
SEQF2764_04174	Isocitrate dehydrogenase [NADP]	Mesorhizobium loti
SEQF2486_00690	Isocitrate dehydrogenase [NADP]	Desulfobulbus sp.
SEQF1784_00745	Isocitrate dehydrogenase [NADP]	Mobiluncus mulieris
SEQF2128_01606	Isocitrate dehydrogenase [NADP]	Mobiluncus mulieris
SEQF1851_00171	Isocitrate dehydrogenase [NADP]	Propionibacterium acidifaciens
SEQF2035_00438	Isocitrate dehydrogenase [NADP]	Agrobacterium tumefaciens
SEQF2321_02848	Isocitrate dehydrogenase [NADP]	Agrobacterium tumefaciens
SEQF1167_01861	Isocitrate dehydrogenase [NADP]	Agrobacterium tumefaciens
SEQF2867_02289	Isocitrate dehydrogenase [NADP]	Paracoccus yeei
SEQF3151_02231	Isocitrate dehydrogenase [NADP]	Erythromicrobium ramosum
SEQF3080_01758	Isocitrate dehydrogenase [NADP]	Porphyrobacter tepidarius
SEQF1852_00759	Purine nucleoside phosphorylase 1	Prevotella histicola
SEQF2679_01966	Purine nucleoside phosphorylase 1	Prevotella histicola
SEQF2856_02231	Nucleoside diphosphate kinase	Arthrospira platensis paraca

## Sheet: Only in Control
ID	Protein Peptide	Potential Bacteria
SEQF2863_02873	2 3-bisphosphoglycerate-dependent phosphoglycerate mutase	Acidovorax ebreus
SEQF3507_00200	Malate dehydrogenase	Aggregatibacter actinomycetemcomitans
SEQF3517_01927	Malate dehydrogenase	Aggregatibacter actinomycetemcomitans
SEQF3518_01488	Malate dehydrogenase	Aggregatibacter actinomycetemcomitans
SEQF3504_00141	Malate dehydrogenase	Aggregatibacter actinomycetemcomitans
SEQF1074_01232	Malate dehydrogenase	Aggregatibacter actinomycetemcomitans
SEQF3503_01098	Malate dehydrogenase	Aggregatibacter actinomycetemcomitans
SEQF3510_01399	Malate dehydrogenase	Aggregatibacter actinomycetemcomitans
SEQF3520_01716	Malate dehydrogenase	Aggregatibacter actinomycetemcomitans
SEQF3492_00871	Malate dehydrogenase	Aggregatibacter actinomycetemcomitans
SEQF3499_01522	Malate dehydrogenase	Aggregatibacter actinomycetemcomitans
SEQF3505_01478	Malate dehydrogenase	Aggregatibacter actinomycetemcomitans
SEQF3501_01798	Malate dehydrogenase	Aggregatibacter actinomycetemcomitans
SEQF3502_00220	Malate dehydrogenase	Aggregatibacter actinomycetemcomitans
SEQF3500_01418	Malate dehydrogenase	Aggregatibacter actinomycetemcomitans
SEQF3498_01309	Malate dehydrogenase	Aggregatibacter actinomycetemcomitans
SEQF3495_01383	Malate dehydrogenase	Aggregatibacter actinomycetemcomitans
SEQF3496_01191	Malate dehydrogenase	Aggregatibacter actinomycetemcomitans
SEQF3516_00821	Malate dehydrogenase	Aggregatibacter actinomycetemcomitans
SEQF3515_00814	Malate dehydrogenase	Aggregatibacter actinomycetemcomitans
SEQF3514_01798	Malate dehydrogenase	Aggregatibacter actinomycetemcomitans
SEQF3491_00879	Malate dehydrogenase	Aggregatibacter actinomycetemcomitans
SEQF3513_00920	Malate dehydrogenase	Aggregatibacter actinomycetemcomitans
SEQF3494_01505	Malate dehydrogenase	Aggregatibacter actinomycetemcomitans
SEQF3497_01237	Malate dehydrogenase	Aggregatibacter actinomycetemcomitans
SEQF3509_00200	Malate dehydrogenase	Aggregatibacter actinomycetemcomitans
SEQF3512_01322	Malate dehydrogenase	Aggregatibacter actinomycetemcomitans
SEQF3508_00200	Malate dehydrogenase	Aggregatibacter actinomycetemcomitans
SEQF3519_01241	Malate dehydrogenase	Aggregatibacter actinomycetemcomitans
SEQF3511_00815	Malate dehydrogenase	Aggregatibacter actinomycetemcomitans
SEQF3506_01369	Malate dehydrogenase	Aggregatibacter actinomycetemcomitans
SEQF3493_00855	Malate dehydrogenase	Aggregatibacter actinomycetemcomitans
SEQF2483_01167	2 3-bisphosphoglycerate-dependent phosphoglycerate mutase	Atopobium minutum
SEQF2726_01287	2 3-bisphosphoglycerate-dependent phosphoglycerate mutase	Atopobium parvulum
SEQF2780_00138	2 3-bisphosphoglycerate-dependent phosphoglycerate mutase	Atopobium rimae
SEQF2455_00778	2 3-bisphosphoglycerate-dependent phosphoglycerate mutase	Atopobium sp.
SEQF2037_00589	2 3-bisphosphoglycerate-dependent phosphoglycerate mutase	Atopobium vaginae
SEQF2408_00589	2 3-bisphosphoglycerate-dependent phosphoglycerate mutase	Burkholderia cepacia
SEQF2716_00756	2 3-bisphosphoglycerate-dependent phosphoglycerate mutase	Burkholderia cepacia
SEQF2717_00005	2 3-bisphosphoglycerate-dependent phosphoglycerate mutase	Caldilinea aerophila
SEQF2968_01383	Triosephosphate isomerase	Corynebacterium coyleae
SEQF3007_00905	Triosephosphate isomerase	Corynebacterium coyleae
SEQF3003_01616	Triosephosphate isomerase	Corynebacterium coyleae
SEQF2962_02068	Triosephosphate isomerase	Corynebacterium coyleae
SEQF3008_01811	Triosephosphate isomerase	Corynebacterium coyleae
SEQF3004_00130	Triosephosphate isomerase	Corynebacterium coyleae
SEQF3038_00240	Triosephosphate isomerase	Corynebacterium coyleae
SEQF2957_02035	Triosephosphate isomerase	Corynebacterium coyleae
SEQF2907_01266	Triosephosphate isomerase	Corynebacterium coyleae
SEQF2669_04099	2 3-bisphosphoglycerate-dependent phosphoglycerate mutase	Cronobacter sakazakii
SEQF2690_02833	2 3-bisphosphoglycerate-dependent phosphoglycerate mutase	Cronobacter sakazakii
SEQF2691_02770	2 3-bisphosphoglycerate-dependent phosphoglycerate mutase	Cronobacter sakazakii
SEQF2692_02505	2 3-bisphosphoglycerate-dependent phosphoglycerate mutase	Cronobacter sakazakii
SEQF2854_00971	Triosephosphate isomerase	Cupriavidus gilardii
SEQF2794_02407	Maltodextrin phosphorylase	Desulfomicrobium orale
SEQF2477_00751	2 3-bisphosphoglycerate-dependent phosphoglycerate mutase	Eggerthia catenaformis
SEQF2604_00218	2 3-bisphosphoglycerate-dependent phosphoglycerate mutase	Enterobacter cancerogenus
SEQF3152_01123	2 3-bisphosphoglycerate-dependent phosphoglycerate mutase	Fusobacterium naviforme
SEQF3163_01131	2 3-bisphosphoglycerate-dependent phosphoglycerate mutase	Fusobacterium naviforme
SEQF3164_00977	2 3-bisphosphoglycerate-dependent phosphoglycerate mutase	Fusobacterium naviforme
SEQF1027_00160	Chaperone protein DnaK	Haemophilus ducreyi
SEQF2847_02974	2 3-bisphosphoglycerate-dependent phosphoglycerate mutase	Klebsiella aerogenes
SEQF2106_01359	2 3-bisphosphoglycerate-dependent phosphoglycerate mutase	Klebsiella pneumoniae
SEQF2107_01624	2 3-bisphosphoglycerate-dependent phosphoglycerate mutase	Klebsiella pneumoniae
SEQF2711_00871	2 3-bisphosphoglycerate-dependent phosphoglycerate mutase	Kluyvera ascorbata
SEQF3066_00265	2 3-bisphosphoglycerate-dependent phosphoglycerate mutase	Lachnospiraceae
SEQF2150_00404	2 3-bisphosphoglycerate-dependent phosphoglycerate mutase	Lactococcus lactis
SEQF2374_00978	2 3-bisphosphoglycerate-dependent phosphoglycerate mutase	Lactococcus lactis
SEQF2152_00345	2 3-bisphosphoglycerate-dependent phosphoglycerate mutase	Lactococcus lactis
SEQF1482_00380	2 3-bisphosphoglycerate-dependent phosphoglycerate mutase	Lactococcus lactis
SEQF2473_00329	2 3-bisphosphoglycerate-dependent phosphoglycerate mutase	Lactococcus lactis
SEQF1719_00414	2 3-bisphosphoglycerate-dependent phosphoglycerate mutase	Lactococcus lactis
SEQF1500_00377	2 3-bisphosphoglycerate-dependent phosphoglycerate mutase	Lactococcus lactis
SEQF2151_00379	2 3-bisphosphoglycerate-dependent phosphoglycerate mutase	Lactococcus lactis
SEQF1501_00388	2 3-bisphosphoglycerate-dependent phosphoglycerate mutase	Lactococcus lactis
SEQF2560_00322	2 3-bisphosphoglycerate-dependent phosphoglycerate mutase	Lactococcus lactis
SEQF2561_01714	2 3-bisphosphoglycerate-dependent phosphoglycerate mutase	Lactococcus lactis
SEQF2559_01227	2 3-bisphosphoglycerate-dependent phosphoglycerate mutase	Lactococcus lactis
SEQF2570_00375	2 3-bisphosphoglycerate-dependent phosphoglycerate mutase	Lactococcus lactis
SEQF2153_00962	Glutathione reductase	Listeria monocytogenes
SEQF2123_00920	Glutathione reductase	Listeria monocytogenes
SEQF2154_00986	Glutathione reductase	Listeria monocytogenes
SEQF2155_00985	Glutathione reductase	Listeria monocytogenes
SEQF2446_02146	Enolase	Mitsuokella sp.
SEQF3086_04253	2 3-bisphosphoglycerate-dependent phosphoglycerate mutase	Novosphingobium panipatense
SEQF2751_00794	2 3-bisphosphoglycerate-dependent phosphoglycerate mutase	Olsenella sp.
SEQF2631_00997	2 3-bisphosphoglycerate-dependent phosphoglycerate mutase	Olsenella uli
SEQF2448_01142	2 3-bisphosphoglycerate-dependent phosphoglycerate mutase	Oribacterium sp.
SEQF2572_00176	Chaperone protein DnaK	Proteus mirabilis
SEQF1289_00010	Chaperone protein DnaK	Proteus mirabilis
SEQF2393_03237	Chaperone protein DnaK	Proteus mirabilis
SEQF2394_02584	Chaperone protein DnaK	Proteus mirabilis
SEQF1303_00511	Glyceraldehyde-3-phosphate dehydrogenase	Pseudomonas stutzeri
SEQF2170_00541	Glyceraldehyde-3-phosphate dehydrogenase	Pseudomonas stutzeri
SEQF2171_00559	Glyceraldehyde-3-phosphate dehydrogenase	Pseudomonas stutzeri
SEQF2603_00991	Triosephosphate isomerase	Ralstonia pickettii
SEQF2723_00708	Chaperone protein DnaK	Saccharibacteria
SEQF2585_01654	2 3-bisphosphoglycerate-dependent phosphoglycerate mutase	Solobacterium moorei
SEQF3079_02686	2 3-bisphosphoglycerate-dependent phosphoglycerate mutase	Sphingomonas echinoides
SEQF2481_00541	2 3-bisphosphoglycerate-dependent phosphoglycerate mutase	Stomatobaculum longum
SEQF2184_03957	2 3-bisphosphoglycerate-dependent phosphoglycerate mutase	Yersinia pestis
SEQF2185_01192	2 3-bisphosphoglycerate-dependent phosphoglycerate mutase	Yersinia pestis
SEQF2186_01377	2 3-bisphosphoglycerate-dependent phosphoglycerate mutase	Yersinia pestis
SEQF2188_01238	2 3-bisphosphoglycerate-dependent phosphoglycerate mutase	Yersinia pestis

## Sheet: Only in OSCC
ID	Protein Peptide	Potential Bacteria
SEQF2321_02987	Thymidine phosphorylase	Agrobacterium tumefaciens
SEQF1087_00283	Thymidine phosphorylase	Agrobacterium tumefaciens
SEQF2322_01642	Thymidine phosphorylase	Agrobacterium tumefaciens
SEQF2035_02216	Thymidine phosphorylase	Agrobacterium tumefaciens
SEQF1167_00132	Thymidine phosphorylase	Agrobacterium tumefaciens
SEQF2482_04617	Thymidine phosphorylase	Agrobacterium tumefaciens
SEQF3148_03774	Thymidine phosphorylase	Bosea vestrisii
SEQF2578_00557	ATP synthase subunit alpha	Campylobacter concisus
SEQF2579_00717	ATP synthase subunit alpha	Campylobacter concisus
SEQF2580_01241	ATP synthase subunit alpha	Campylobacter concisus
SEQF2326_00065	ATP synthase subunit alpha	Campylobacter concisus
SEQF2488_00285	ATP synthase subunit alpha	Campylobacter curvus
SEQF2434_01801	ATP synthase subunit alpha	Campylobacter gracilis
SEQF2476_01192	ATP synthase subunit alpha	Campylobacter showae
SEQF2416_01201	ATP synthase subunit alpha	Campylobacter showae
SEQF1731_01573	ATP synthase subunit alpha	Campylobacter showae
SEQF3088_01742	ATP synthase subunit alpha	Campylobacter sputorum
SEQF2613_01549	ATP synthase subunit alpha	Campylobacter ureolyticus
SEQF2614_01083	ATP synthase subunit alpha	Campylobacter ureolyticus
SEQF2794_00846	ATP synthase subunit alpha	Desulfomicrobium orale
SEQF2793_03010	ATP synthase subunit alpha	Desulfovibrio fairfieldensis
SEQF2550_01757	NAD-specific glutamate dehydrogenase	Fusobacterium gonidiaformans
SEQF2550_00948	Acyl-CoA dehydrogenase short-chain specific	Fusobacterium gonidiaformans
SEQF2550_00509	Solute-binding protein	Fusobacterium gonidiaformans
SEQF2550_00724	Acyl-CoA dehydrogenase	Fusobacterium gonidiaformans
SEQF2550_01743	(R)-2-hydroxyglutaryl-CoA dehydratase subunit beta	Fusobacterium gonidiaformans
SEQF2550_01918	Glyceraldehyde-3-phosphate dehydrogenase	Fusobacterium gonidiaformans
SEQF1983_01170	Acyl-CoA dehydrogenase	Fusobacterium gonidiaformans
SEQF2840_01182	NAD-specific glutamate dehydrogenase	Fusobacterium hwasookii
SEQF2843_00390	NAD-specific glutamate dehydrogenase	Fusobacterium hwasookii
SEQF2843_01053	D-galactose-binding periplasmic protein	Fusobacterium hwasookii
SEQF2843_00380	Acetyl-CoA acetyltransferase	Fusobacterium hwasookii
SEQF2843_01779	Enolase	Fusobacterium hwasookii
SEQF2843_02155	Elongation factor Tu	Fusobacterium hwasookii
SEQF2843_00055	Acyl-CoA dehydrogenase short-chain specific	Fusobacterium hwasookii
SEQF2843_01822	hypothetical protein	Fusobacterium hwasookii
SEQF2843_01118	Pyruvate synthase	Fusobacterium hwasookii
SEQF2843_00817	Alkyl hydroperoxide reductase subunit C	Fusobacterium hwasookii
SEQF2843_01367	hypothetical protein	Fusobacterium hwasookii
SEQF2843_02098	hypothetical protein	Fusobacterium hwasookii
SEQF2843_00616	hypothetical protein	Fusobacterium hwasookii
SEQF2843_01716	Solute-binding protein	Fusobacterium hwasookii
SEQF2843_01899	Trigger factor	Fusobacterium hwasookii
SEQF2843_00490	Glutaconate CoA-transferase subunit A	Fusobacterium hwasookii
SEQF2843_00650	hypothetical protein	Fusobacterium hwasookii
SEQF2843_02156	Elongation factor G	Fusobacterium hwasookii
SEQF2843_00680	Elongation factor Ts	Fusobacterium hwasookii
SEQF2843_00484	(R)-2-hydroxyglutaryl-CoA dehydratase subunit beta	Fusobacterium hwasookii
SEQF2843_01856	Chaperone protein DnaK	Fusobacterium hwasookii
SEQF2843_01646	Glyceraldehyde-3-phosphate dehydrogenase	Fusobacterium hwasookii
SEQF2842_01098	NAD-specific glutamate dehydrogenase	Fusobacterium hwasookii
SEQF2842_01738	D-galactose-binding periplasmic protein	Fusobacterium hwasookii
SEQF2842_01106	Acetyl-CoA acetyltransferase	Fusobacterium hwasookii
SEQF2842_00660	Enolase	Fusobacterium hwasookii
SEQF2842_00813	Elongation factor Tu	Fusobacterium hwasookii
SEQF2842_01447	Acyl-CoA dehydrogenase short-chain specific	Fusobacterium hwasookii
SEQF2842_00614	hypothetical protein	Fusobacterium hwasookii
SEQF2842_01800	Pyruvate synthase	Fusobacterium hwasookii
SEQF2842_00283	Alkyl hydroperoxide reductase subunit C	Fusobacterium hwasookii
SEQF2842_02191	hypothetical protein	Fusobacterium hwasookii
SEQF2842_00743	hypothetical protein	Fusobacterium hwasookii
SEQF2842_00071	hypothetical protein	Fusobacterium hwasookii
SEQF2842_01940	Solute-binding protein	Fusobacterium hwasookii
SEQF2842_00546	Trigger factor	Fusobacterium hwasookii
SEQF2842_00775	Outer membrane porin F	Fusobacterium hwasookii
SEQF2842_02203	Outer membrane porin F	Fusobacterium hwasookii
SEQF2842_02269	Glutaconate CoA-transferase subunit A	Fusobacterium hwasookii
SEQF2842_00105	hypothetical protein	Fusobacterium hwasookii
SEQF2842_00812	Elongation factor G	Fusobacterium hwasookii
SEQF2842_00134	Elongation factor Ts	Fusobacterium hwasookii
SEQF2842_02263	(R)-2-hydroxyglutaryl-CoA dehydratase subunit beta	Fusobacterium hwasookii
SEQF2842_00587	Chaperone protein DnaK	Fusobacterium hwasookii
SEQF2842_01869	Glyceraldehyde-3-phosphate dehydrogenase	Fusobacterium hwasookii
SEQF2840_01874	D-galactose-binding periplasmic protein	Fusobacterium hwasookii
SEQF2840_01191	Acetyl-CoA acetyltransferase	Fusobacterium hwasookii
SEQF2840_00743	Enolase	Fusobacterium hwasookii
SEQF2840_00853	Elongation factor Tu	Fusobacterium hwasookii
SEQF2840_01594	Acyl-CoA dehydrogenase short-chain specific	Fusobacterium hwasookii
SEQF2840_00704	hypothetical protein	Fusobacterium hwasookii
SEQF2840_01931	Pyruvate synthase	Fusobacterium hwasookii
SEQF2840_00443	Alkyl hydroperoxide reductase subunit C	Fusobacterium hwasookii
SEQF2840_02398	hypothetical protein	Fusobacterium hwasookii
SEQF2840_00804	hypothetical protein	Fusobacterium hwasookii
SEQF2840_00186	hypothetical protein	Fusobacterium hwasookii
SEQF2840_02177	Solute-binding protein	Fusobacterium hwasookii
SEQF2840_00642	Trigger factor	Fusobacterium hwasookii
SEQF2840_00240	Outer membrane porin F	Fusobacterium hwasookii
SEQF2840_00604	Outer membrane porin F	Fusobacterium hwasookii
SEQF2840_00047	Glutaconate CoA-transferase subunit A	Fusobacterium hwasookii
SEQF2840_00221	hypothetical protein	Fusobacterium hwasookii
SEQF2840_00852	Elongation factor G	Fusobacterium hwasookii
SEQF2840_00577	Elongation factor Ts	Fusobacterium hwasookii
SEQF2840_00041	(R)-2-hydroxyglutaryl-CoA dehydratase subunit beta	Fusobacterium hwasookii
SEQF2840_00678	Chaperone protein DnaK	Fusobacterium hwasookii
SEQF2840_02113	Glyceraldehyde-3-phosphate dehydrogenase	Fusobacterium hwasookii
SEQF2841_01426	NAD-specific glutamate dehydrogenase	Fusobacterium hwasookii
SEQF2841_00749	D-galactose-binding periplasmic protein	Fusobacterium hwasookii
SEQF2841_01417	Acetyl-CoA acetyltransferase	Fusobacterium hwasookii
SEQF2841_01874	Enolase	Fusobacterium hwasookii
SEQF2841_01759	Elongation factor Tu	Fusobacterium hwasookii
SEQF2841_01020	Acyl-CoA dehydrogenase short-chain specific	Fusobacterium hwasookii
SEQF2841_01920	hypothetical protein	Fusobacterium hwasookii
SEQF2841_00692	Pyruvate synthase	Fusobacterium hwasookii
SEQF2841_02233	Alkyl hydroperoxide reductase subunit C	Fusobacterium hwasookii
SEQF2841_00127	hypothetical protein	Fusobacterium hwasookii
SEQF2841_01813	hypothetical protein	Fusobacterium hwasookii
SEQF2841_02456	hypothetical protein	Fusobacterium hwasookii
SEQF2841_00493	Solute-binding protein	Fusobacterium hwasookii
SEQF2841_01983	Trigger factor	Fusobacterium hwasookii
SEQF2841_00115	Outer membrane porin F	Fusobacterium hwasookii
SEQF2841_02020	Outer membrane porin F	Fusobacterium hwasookii
SEQF2841_02027	Outer membrane porin F	Fusobacterium hwasookii
SEQF2841_00062	Glutaconate CoA-transferase subunit A	Fusobacterium hwasookii
SEQF2841_02421	hypothetical protein	Fusobacterium hwasookii
SEQF2841_01760	Elongation factor G	Fusobacterium hwasookii
SEQF2841_02367	Elongation factor Ts	Fusobacterium hwasookii
SEQF2841_00068	(R)-2-hydroxyglutaryl-CoA dehydratase subunit beta	Fusobacterium hwasookii
SEQF2841_01946	Chaperone protein DnaK	Fusobacterium hwasookii
SEQF2841_00563	Glyceraldehyde-3-phosphate dehydrogenase	Fusobacterium hwasookii
SEQF2532_01035	NAD-specific glutamate dehydrogenase	Fusobacterium necrophorum
SEQF2532_00295	Acyl-CoA dehydrogenase short-chain specific	Fusobacterium necrophorum
SEQF2532_01869	Solute-binding protein	Fusobacterium necrophorum
SEQF2532_01554	Glyceraldehyde-3-phosphate dehydrogenase	Fusobacterium necrophorum
SEQF2064_02433	NAD-specific glutamate dehydrogenase	Fusobacterium necrophorum
SEQF2064_02727	Glyceraldehyde-3-phosphate dehydrogenase	Fusobacterium necrophorum
SEQF2347_01944	NAD-specific glutamate dehydrogenase	Fusobacterium necrophorum
SEQF2347_01006	Glyceraldehyde-3-phosphate dehydrogenase	Fusobacterium necrophorum
SEQF2670_00543	NAD-specific glutamate dehydrogenase	Fusobacterium necrophorum
SEQF2670_00687	Acyl-CoA dehydrogenase short-chain specific	Fusobacterium necrophorum
SEQF2670_00796	Solute-binding protein	Fusobacterium necrophorum
SEQF2670_01169	Glyceraldehyde-3-phosphate dehydrogenase	Fusobacterium necrophorum
SEQF2389_01346	NAD-specific glutamate dehydrogenase	Fusobacterium necrophorum
SEQF2389_01217	Glyceraldehyde-3-phosphate dehydrogenase	Fusobacterium necrophorum
SEQF2531_00045	NAD-specific glutamate dehydrogenase	Fusobacterium nucleatum
SEQF2531_00309	D-galactose-binding periplasmic protein	Fusobacterium nucleatum
SEQF2531_02588	Enolase	Fusobacterium nucleatum
SEQF2531_01450	Elongation factor Tu	Fusobacterium nucleatum
SEQF2531_00740	Acyl-CoA dehydrogenase short-chain specific	Fusobacterium nucleatum
SEQF2531_02629	hypothetical protein	Fusobacterium nucleatum
SEQF2531_01559	Alkyl hydroperoxide reductase subunit C	Fusobacterium nucleatum
SEQF2531_01807	hypothetical protein	Fusobacterium nucleatum
SEQF2531_01500	hypothetical protein	Fusobacterium nucleatum
SEQF2531_02143	hypothetical protein	Fusobacterium nucleatum
SEQF2531_00930	Solute-binding protein	Fusobacterium nucleatum
SEQF2531_02373	Trigger factor	Fusobacterium nucleatum
SEQF2531_01994	Glutaconate CoA-transferase subunit A	Fusobacterium nucleatum
SEQF2531_01432	Acyl-CoA dehydrogenase	Fusobacterium nucleatum
SEQF2531_02188	hypothetical protein	Fusobacterium nucleatum
SEQF2531_01451	Elongation factor G	Fusobacterium nucleatum
SEQF2531_00130	hypothetical protein	Fusobacterium nucleatum
SEQF2531_01988	(R)-2-hydroxyglutaryl-CoA dehydratase subunit beta	Fusobacterium nucleatum
SEQF2531_02655	Chaperone protein DnaK	Fusobacterium nucleatum
SEQF2530_00778	NAD-specific glutamate dehydrogenase	Fusobacterium nucleatum
SEQF2530_01061	D-galactose-binding periplasmic protein	Fusobacterium nucleatum
SEQF2530_00169	Enolase	Fusobacterium nucleatum
SEQF2530_00245	Elongation factor Tu	Fusobacterium nucleatum
SEQF2530_01410	Acyl-CoA dehydrogenase short-chain specific	Fusobacterium nucleatum
SEQF2530_00127	hypothetical protein	Fusobacterium nucleatum
SEQF2530_00555	Alkyl hydroperoxide reductase subunit C	Fusobacterium nucleatum
SEQF2530_00707	hypothetical protein	Fusobacterium nucleatum
SEQF2530_00195	hypothetical protein	Fusobacterium nucleatum
SEQF2530_01911	hypothetical protein	Fusobacterium nucleatum
SEQF2530_01572	Solute-binding protein	Fusobacterium nucleatum
SEQF2530_02092	Trigger factor	Fusobacterium nucleatum
SEQF2530_01802	Glutaconate CoA-transferase subunit A	Fusobacterium nucleatum
SEQF2530_00263	Acyl-CoA dehydrogenase	Fusobacterium nucleatum
SEQF2530_01952	hypothetical protein	Fusobacterium nucleatum
SEQF2530_00244	Elongation factor G	Fusobacterium nucleatum
SEQF2530_00922	hypothetical protein	Fusobacterium nucleatum
SEQF2530_01796	(R)-2-hydroxyglutaryl-CoA dehydratase subunit beta	Fusobacterium nucleatum
SEQF2530_00102	Chaperone protein DnaK	Fusobacterium nucleatum
SEQF2539_01552	NAD-specific glutamate dehydrogenase	Fusobacterium nucleatum
SEQF2539_01343	D-galactose-binding periplasmic protein	Fusobacterium nucleatum
SEQF2539_00183	Enolase	Fusobacterium nucleatum
SEQF2539_01943	Elongation factor Tu	Fusobacterium nucleatum
SEQF2539_00972	Acyl-CoA dehydrogenase short-chain specific	Fusobacterium nucleatum
SEQF2539_00140	hypothetical protein	Fusobacterium nucleatum
SEQF2539_02066	Alkyl hydroperoxide reductase subunit C	Fusobacterium nucleatum
SEQF2539_01651	hypothetical protein	Fusobacterium nucleatum
SEQF2539_02015	hypothetical protein	Fusobacterium nucleatum
SEQF2539_00371	hypothetical protein	Fusobacterium nucleatum
SEQF2539_00812	Solute-binding protein	Fusobacterium nucleatum
SEQF2539_00211	Trigger factor	Fusobacterium nucleatum
SEQF2539_00514	Glutaconate CoA-transferase subunit A	Fusobacterium nucleatum
SEQF2539_01921	Acyl-CoA dehydrogenase	Fusobacterium nucleatum
SEQF2539_00337	hypothetical protein	Fusobacterium nucleatum
SEQF2539_01944	Elongation factor G	Fusobacterium nucleatum
SEQF2539_01490	hypothetical protein	Fusobacterium nucleatum
SEQF2539_00520	(R)-2-hydroxyglutaryl-CoA dehydratase subunit beta	Fusobacterium nucleatum
SEQF2539_00117	Chaperone protein DnaK	Fusobacterium nucleatum
SEQF2817_00536	NAD-specific glutamate dehydrogenase	Fusobacterium nucleatum
SEQF2817_00764	D-galactose-binding periplasmic protein	Fusobacterium nucleatum
SEQF2817_02330	Enolase	Fusobacterium nucleatum
SEQF2817_02125	Elongation factor Tu	Fusobacterium nucleatum
SEQF2817_01212	Acyl-CoA dehydrogenase short-chain specific	Fusobacterium nucleatum
SEQF2817_02368	hypothetical protein	Fusobacterium nucleatum
SEQF2817_00146	Alkyl hydroperoxide reductase subunit C	Fusobacterium nucleatum
SEQF2817_00369	hypothetical protein	Fusobacterium nucleatum
SEQF2817_02244	hypothetical protein	Fusobacterium nucleatum
SEQF2817_01765	hypothetical protein	Fusobacterium nucleatum
SEQF2817_01399	Solute-binding protein	Fusobacterium nucleatum
SEQF2817_01941	Trigger factor	Fusobacterium nucleatum
SEQF2817_01640	Glutaconate CoA-transferase subunit A	Fusobacterium nucleatum
SEQF2817_02103	Acyl-CoA dehydrogenase	Fusobacterium nucleatum
SEQF2817_01810	hypothetical protein	Fusobacterium nucleatum
SEQF2817_02126	Elongation factor G	Fusobacterium nucleatum
SEQF2817_00601	hypothetical protein	Fusobacterium nucleatum
SEQF2817_01634	(R)-2-hydroxyglutaryl-CoA dehydratase subunit beta	Fusobacterium nucleatum
SEQF2817_02389	Chaperone protein DnaK	Fusobacterium nucleatum
SEQF2065_02150	NAD-specific glutamate dehydrogenase	Fusobacterium nucleatum
SEQF2065_00543	D-galactose-binding periplasmic protein	Fusobacterium nucleatum
SEQF2065_00956	Enolase	Fusobacterium nucleatum
SEQF2065_01291	Acyl-CoA dehydrogenase short-chain specific	Fusobacterium nucleatum
SEQF2065_01211	hypothetical protein	Fusobacterium nucleatum
SEQF2065_00048	Alkyl hydroperoxide reductase subunit C	Fusobacterium nucleatum
SEQF2065_02270	hypothetical protein	Fusobacterium nucleatum
SEQF2065_01402	Trigger factor	Fusobacterium nucleatum
SEQF2065_01563	Glutaconate CoA-transferase subunit A	Fusobacterium nucleatum
SEQF2065_01900	hypothetical protein	Fusobacterium nucleatum
SEQF2065_00746	Elongation factor G	Fusobacterium nucleatum
SEQF2065_01708	hypothetical protein	Fusobacterium nucleatum
SEQF2065_01261	Chaperone protein DnaK	Fusobacterium nucleatum
SEQF2973_01578	NAD-specific glutamate dehydrogenase	Fusobacterium nucleatum
SEQF2973_00570	D-galactose-binding periplasmic protein	Fusobacterium nucleatum
SEQF2973_01337	Enolase	Fusobacterium nucleatum
SEQF2973_01077	Elongation factor Tu	Fusobacterium nucleatum
SEQF2973_00058	Acyl-CoA dehydrogenase short-chain specific	Fusobacterium nucleatum
SEQF2973_00417	hypothetical protein	Fusobacterium nucleatum
SEQF2973_01020	Alkyl hydroperoxide reductase subunit C	Fusobacterium nucleatum
SEQF2973_01749	hypothetical protein	Fusobacterium nucleatum
SEQF2973_00396	hypothetical protein	Fusobacterium nucleatum
SEQF2973_02094	hypothetical protein	Fusobacterium nucleatum
SEQF2973_01964	Solute-binding protein	Fusobacterium nucleatum
SEQF2973_01304	Trigger factor	Fusobacterium nucleatum
SEQF2973_00894	Glutaconate CoA-transferase subunit A	Fusobacterium nucleatum
SEQF2973_01690	Acyl-CoA dehydrogenase	Fusobacterium nucleatum
SEQF2973_00132	hypothetical protein	Fusobacterium nucleatum
SEQF2973_01076	Elongation factor G	Fusobacterium nucleatum
SEQF2973_00985	hypothetical protein	Fusobacterium nucleatum
SEQF2973_00900	(R)-2-hydroxyglutaryl-CoA dehydratase subunit beta	Fusobacterium nucleatum
SEQF2973_00182	Chaperone protein DnaK	Fusobacterium nucleatum
SEQF1883_00193	D-galactose-binding periplasmic protein	Fusobacterium nucleatum
SEQF1883_01432	Enolase	Fusobacterium nucleatum
SEQF1883_01861	Elongation factor Tu	Fusobacterium nucleatum
SEQF1883_00612	Acyl-CoA dehydrogenase short-chain specific	Fusobacterium nucleatum
SEQF1883_01468	hypothetical protein	Fusobacterium nucleatum
SEQF1883_01739	Alkyl hydroperoxide reductase subunit C	Fusobacterium nucleatum
SEQF1883_02151	hypothetical protein	Fusobacterium nucleatum
SEQF1883_01788	hypothetical protein	Fusobacterium nucleatum
SEQF1883_01230	hypothetical protein	Fusobacterium nucleatum
SEQF1883_01407	Trigger factor	Fusobacterium nucleatum
SEQF1883_01094	Glutaconate CoA-transferase subunit A	Fusobacterium nucleatum
SEQF1883_01879	Acyl-CoA dehydrogenase	Fusobacterium nucleatum
SEQF1883_01263	hypothetical protein	Fusobacterium nucleatum
SEQF1883_01860	Elongation factor G	Fusobacterium nucleatum
SEQF1883_00045	hypothetical protein	Fusobacterium nucleatum
SEQF1883_01490	Chaperone protein DnaK	Fusobacterium nucleatum
SEQF2959_01815	NAD-specific glutamate dehydrogenase	Fusobacterium nucleatum
SEQF2959_01604	D-galactose-binding periplasmic protein	Fusobacterium nucleatum
SEQF2959_01103	Enolase	Fusobacterium nucleatum
SEQF2959_00877	Elongation factor Tu	Fusobacterium nucleatum
SEQF2959_01262	Acyl-CoA dehydrogenase short-chain specific	Fusobacterium nucleatum
SEQF2959_00153	hypothetical protein	Fusobacterium nucleatum
SEQF2959_01969	Alkyl hydroperoxide reductase subunit C	Fusobacterium nucleatum
SEQF2959_01886	hypothetical protein	Fusobacterium nucleatum
SEQF2959_01077	hypothetical protein	Fusobacterium nucleatum
SEQF2959_00800	hypothetical protein	Fusobacterium nucleatum
SEQF2959_00409	Solute-binding protein	Fusobacterium nucleatum
SEQF2959_00134	Trigger factor	Fusobacterium nucleatum
SEQF2959_00695	Glutaconate CoA-transferase subunit A	Fusobacterium nucleatum
SEQF2959_00208	Acyl-CoA dehydrogenase	Fusobacterium nucleatum
SEQF2959_00841	hypothetical protein	Fusobacterium nucleatum
SEQF2959_00876	Elongation factor G	Fusobacterium nucleatum
SEQF2959_01745	hypothetical protein	Fusobacterium nucleatum
SEQF2959_00689	(R)-2-hydroxyglutaryl-CoA dehydratase subunit beta	Fusobacterium nucleatum
SEQF2959_00177	Chaperone protein DnaK	Fusobacterium nucleatum
SEQF2816_00970	NAD-specific glutamate dehydrogenase	Fusobacterium nucleatum
SEQF2816_01710	D-galactose-binding periplasmic protein	Fusobacterium nucleatum
SEQF2816_00259	Enolase	Fusobacterium nucleatum
SEQF2816_00402	Elongation factor Tu	Fusobacterium nucleatum
SEQF2816_01228	Acyl-CoA dehydrogenase short-chain specific	Fusobacterium nucleatum
SEQF2816_00227	hypothetical protein	Fusobacterium nucleatum
SEQF2816_02405	Alkyl hydroperoxide reductase subunit C	Fusobacterium nucleatum
SEQF2816_01940	hypothetical protein	Fusobacterium nucleatum
SEQF2816_00285	hypothetical protein	Fusobacterium nucleatum
SEQF2816_02147	hypothetical protein	Fusobacterium nucleatum
SEQF2816_01052	Solute-binding protein	Fusobacterium nucleatum
SEQF2816_01988	Glutaconate CoA-transferase subunit A	Fusobacterium nucleatum
SEQF2816_00424	Acyl-CoA dehydrogenase	Fusobacterium nucleatum
SEQF2816_02182	hypothetical protein	Fusobacterium nucleatum
SEQF2816_00300	hypothetical protein	Fusobacterium nucleatum
SEQF2816_00401	Elongation factor G	Fusobacterium nucleatum
SEQF2816_01798	hypothetical protein	Fusobacterium nucleatum
SEQF2816_01982	(R)-2-hydroxyglutaryl-CoA dehydratase subunit beta	Fusobacterium nucleatum
SEQF2816_00208	Chaperone protein DnaK	Fusobacterium nucleatum
SEQF2815_01311	NAD-specific glutamate dehydrogenase	Fusobacterium nucleatum
SEQF2815_01090	D-galactose-binding periplasmic protein	Fusobacterium nucleatum
SEQF2815_00067	Enolase	Fusobacterium nucleatum
SEQF2815_00142	Elongation factor Tu	Fusobacterium nucleatum
SEQF2815_00726	Acyl-CoA dehydrogenase short-chain specific	Fusobacterium nucleatum
SEQF2815_00038	hypothetical protein	Fusobacterium nucleatum
SEQF2815_02210	Alkyl hydroperoxide reductase subunit C	Fusobacterium nucleatum
SEQF2815_01464	hypothetical protein	Fusobacterium nucleatum
SEQF2815_00091	hypothetical protein	Fusobacterium nucleatum
SEQF2815_01795	hypothetical protein	Fusobacterium nucleatum
SEQF2815_00562	Solute-binding protein	Fusobacterium nucleatum
SEQF2815_01966	Trigger factor	Fusobacterium nucleatum
SEQF2815_01672	Glutaconate CoA-transferase subunit A	Fusobacterium nucleatum
SEQF2815_00160	Acyl-CoA dehydrogenase	Fusobacterium nucleatum
SEQF2815_01841	hypothetical protein	Fusobacterium nucleatum
SEQF2815_00141	Elongation factor G	Fusobacterium nucleatum
SEQF2815_01241	hypothetical protein	Fusobacterium nucleatum
SEQF2815_01666	(R)-2-hydroxyglutaryl-CoA dehydratase subunit beta	Fusobacterium nucleatum
SEQF2815_00017	Chaperone protein DnaK	Fusobacterium nucleatum
SEQF2067_00583	NAD-specific glutamate dehydrogenase	Fusobacterium nucleatum
SEQF2067_00971	D-galactose-binding periplasmic protein	Fusobacterium nucleatum
SEQF2067_00247	Enolase	Fusobacterium nucleatum
SEQF2067_00702	Elongation factor Tu	Fusobacterium nucleatum
SEQF2067_00801	Acyl-CoA dehydrogenase short-chain specific	Fusobacterium nucleatum
SEQF2067_00419	hypothetical protein	Fusobacterium nucleatum
SEQF2067_00856	Alkyl hydroperoxide reductase subunit C	Fusobacterium nucleatum
SEQF2067_00690	hypothetical protein	Fusobacterium nucleatum
SEQF2067_01097	hypothetical protein	Fusobacterium nucleatum
SEQF2067_01695	Solute-binding protein	Fusobacterium nucleatum
SEQF2067_01309	Glutaconate CoA-transferase subunit A	Fusobacterium nucleatum
SEQF2067_00481	Acyl-CoA dehydrogenase	Fusobacterium nucleatum
SEQF2067_00703	Elongation factor G	Fusobacterium nucleatum
SEQF2067_00100	Elongation factor Ts	Fusobacterium nucleatum
SEQF2067_00444	Chaperone protein DnaK	Fusobacterium nucleatum
SEQF1078_01104	NAD-specific glutamate dehydrogenase	Fusobacterium nucleatum
SEQF1078_01772	D-galactose-binding periplasmic protein	Fusobacterium nucleatum
SEQF1078_00060	Elongation factor Tu	Fusobacterium nucleatum
SEQF1078_01391	Acyl-CoA dehydrogenase short-chain specific	Fusobacterium nucleatum
SEQF1078_00476	Alkyl hydroperoxide reductase subunit C	Fusobacterium nucleatum
SEQF1078_00355	hypothetical protein	Fusobacterium nucleatum
SEQF1078_01864	Solute-binding protein	Fusobacterium nucleatum
SEQF1078_00510	Trigger factor	Fusobacterium nucleatum
SEQF1078_00040	Acyl-CoA dehydrogenase	Fusobacterium nucleatum
SEQF1078_00061	Elongation factor G	Fusobacterium nucleatum
SEQF1078_00125	Elongation factor Ts	Fusobacterium nucleatum
SEQF1078_00735	Chaperone protein DnaK	Fusobacterium nucleatum
SEQF2821_01195	NAD-specific glutamate dehydrogenase	Fusobacterium nucleatum
SEQF2821_01882	D-galactose-binding periplasmic protein	Fusobacterium nucleatum
SEQF2821_00363	Enolase	Fusobacterium nucleatum
SEQF2821_00166	Elongation factor Tu	Fusobacterium nucleatum
SEQF2821_01492	Acyl-CoA dehydrogenase short-chain specific	Fusobacterium nucleatum
SEQF2821_00397	hypothetical protein	Fusobacterium nucleatum
SEQF2821_00681	Alkyl hydroperoxide reductase subunit C	Fusobacterium nucleatum
SEQF2821_00966	hypothetical protein	Fusobacterium nucleatum
SEQF2821_00805	hypothetical protein	Fusobacterium nucleatum
SEQF2821_01972	Solute-binding protein	Fusobacterium nucleatum
SEQF2821_00646	Trigger factor	Fusobacterium nucleatum
SEQF2821_00904	Glutaconate CoA-transferase subunit A	Fusobacterium nucleatum
SEQF2821_00144	Acyl-CoA dehydrogenase	Fusobacterium nucleatum
SEQF2821_00167	Elongation factor G	Fusobacterium nucleatum
SEQF2821_00231	Elongation factor Ts	Fusobacterium nucleatum
SEQF2821_00910	(R)-2-hydroxyglutaryl-CoA dehydratase subunit beta	Fusobacterium nucleatum
SEQF2821_00423	Chaperone protein DnaK	Fusobacterium nucleatum
SEQF2822_00097	NAD-specific glutamate dehydrogenase	Fusobacterium nucleatum
SEQF2822_00784	D-galactose-binding periplasmic protein	Fusobacterium nucleatum
SEQF2822_01361	Enolase	Fusobacterium nucleatum
SEQF2822_01176	Elongation factor Tu	Fusobacterium nucleatum
SEQF2822_00386	Acyl-CoA dehydrogenase short-chain specific	Fusobacterium nucleatum
SEQF2822_01401	hypothetical protein	Fusobacterium nucleatum
SEQF2822_01682	Alkyl hydroperoxide reductase subunit C	Fusobacterium nucleatum
SEQF2822_01970	hypothetical protein	Fusobacterium nucleatum
SEQF2822_01803	hypothetical protein	Fusobacterium nucleatum
SEQF2822_00877	Solute-binding protein	Fusobacterium nucleatum
SEQF2822_01650	Trigger factor	Fusobacterium nucleatum
SEQF2822_01909	Glutaconate CoA-transferase subunit A	Fusobacterium nucleatum
SEQF2822_01150	Acyl-CoA dehydrogenase	Fusobacterium nucleatum
SEQF2822_01177	Elongation factor G	Fusobacterium nucleatum
SEQF2822_01240	Elongation factor Ts	Fusobacterium nucleatum
SEQF2822_01915	(R)-2-hydroxyglutaryl-CoA dehydratase subunit beta	Fusobacterium nucleatum
SEQF2822_01427	Chaperone protein DnaK	Fusobacterium nucleatum
SEQF1075_02075	NAD-specific glutamate dehydrogenase	Fusobacterium nucleatum
SEQF1075_00962	D-galactose-binding periplasmic protein	Fusobacterium nucleatum
SEQF1075_02086	Acetyl-CoA acetyltransferase	Fusobacterium nucleatum
SEQF1075_01512	Enolase	Fusobacterium nucleatum
SEQF1075_00069	Elongation factor Tu	Fusobacterium nucleatum
SEQF1075_01798	Acyl-CoA dehydrogenase short-chain specific	Fusobacterium nucleatum
SEQF1075_00957	Pyruvate synthase	Fusobacterium nucleatum
SEQF1075_01297	Acetate CoA-transferase subunit alpha	Fusobacterium nucleatum
SEQF1075_00629	hypothetical protein	Fusobacterium nucleatum
SEQF1075_00120	hypothetical protein	Fusobacterium nucleatum
SEQF1075_00063	putative FAD-linked oxidoreductase	Fusobacterium nucleatum
SEQF1075_00863	Solute-binding protein	Fusobacterium nucleatum
SEQF1075_00257	Trigger factor	Fusobacterium nucleatum
SEQF1075_00292	Outer membrane porin F	Fusobacterium nucleatum
SEQF1075_00616	Outer membrane porin F	Fusobacterium nucleatum
SEQF1075_00556	Glutaconate CoA-transferase subunit A	Fusobacterium nucleatum
SEQF1075_01333	hypothetical protein	Fusobacterium nucleatum
SEQF1075_01125	hypothetical protein	Fusobacterium nucleatum
SEQF1075_01365	Elongation factor Ts	Fusobacterium nucleatum
SEQF1075_02063	Flavodoxin	Fusobacterium nucleatum
SEQF1075_01594	Chaperone protein DnaK	Fusobacterium nucleatum
SEQF1075_01624	Glyceraldehyde-3-phosphate dehydrogenase	Fusobacterium nucleatum
SEQF2814_00220	NAD-specific glutamate dehydrogenase	Fusobacterium nucleatum
SEQF2814_00999	D-galactose-binding periplasmic protein	Fusobacterium nucleatum
SEQF2814_00229	Acetyl-CoA acetyltransferase	Fusobacterium nucleatum
SEQF2814_01871	Enolase	Fusobacterium nucleatum
SEQF2814_02405	Elongation factor Tu	Fusobacterium nucleatum
SEQF2814_00577	Acyl-CoA dehydrogenase short-chain specific	Fusobacterium nucleatum
SEQF2814_01916	hypothetical protein	Fusobacterium nucleatum
SEQF2814_01011	Pyruvate synthase	Fusobacterium nucleatum
SEQF2814_02249	Alkyl hydroperoxide reductase subunit C	Fusobacterium nucleatum
SEQF2814_01674	Acetate CoA-transferase subunit alpha	Fusobacterium nucleatum
SEQF2814_01462	hypothetical protein	Fusobacterium nucleatum
SEQF2814_02344	hypothetical protein	Fusobacterium nucleatum
SEQF2814_02413	putative FAD-linked oxidoreductase	Fusobacterium nucleatum
SEQF2814_01676	hypothetical protein	Fusobacterium nucleatum
SEQF2814_01104	Solute-binding protein	Fusobacterium nucleatum
SEQF2814_02212	Trigger factor	Fusobacterium nucleatum
SEQF2814_01475	Outer membrane porin F	Fusobacterium nucleatum
SEQF2814_02002	Outer membrane porin F	Fusobacterium nucleatum
SEQF2814_01724	Outer membrane porin F	Fusobacterium nucleatum
SEQF2814_01540	Glutaconate CoA-transferase subunit A	Fusobacterium nucleatum
SEQF2814_02414	Acyl-CoA dehydrogenase	Fusobacterium nucleatum
SEQF2814_01710	hypothetical protein	Fusobacterium nucleatum
SEQF2814_02404	Elongation factor G	Fusobacterium nucleatum
SEQF2814_00824	hypothetical protein	Fusobacterium nucleatum
SEQF2814_01750	Elongation factor Ts	Fusobacterium nucleatum
SEQF2814_01534	(R)-2-hydroxyglutaryl-CoA dehydratase subunit beta	Fusobacterium nucleatum
SEQF2814_00208	Flavodoxin	Fusobacterium nucleatum
SEQF2814_01949	Chaperone protein DnaK	Fusobacterium nucleatum
SEQF2814_00401	Glyceraldehyde-3-phosphate dehydrogenase	Fusobacterium nucleatum
SEQF2812_01596	NAD-specific glutamate dehydrogenase	Fusobacterium nucleatum
SEQF2812_00855	D-galactose-binding periplasmic protein	Fusobacterium nucleatum
SEQF2812_01587	Acetyl-CoA acetyltransferase	Fusobacterium nucleatum
SEQF2812_02141	Enolase	Fusobacterium nucleatum
SEQF2812_00044	Elongation factor Tu	Fusobacterium nucleatum
SEQF2812_01268	Acyl-CoA dehydrogenase short-chain specific	Fusobacterium nucleatum
SEQF2812_02182	hypothetical protein	Fusobacterium nucleatum
SEQF2812_00843	Pyruvate synthase	Fusobacterium nucleatum
SEQF2812_00201	Alkyl hydroperoxide reductase subunit C	Fusobacterium nucleatum
SEQF2812_01943	Acetate CoA-transferase subunit alpha	Fusobacterium nucleatum
SEQF2812_00462	hypothetical protein	Fusobacterium nucleatum
SEQF2812_00104	hypothetical protein	Fusobacterium nucleatum
SEQF2812_00036	putative FAD-linked oxidoreductase	Fusobacterium nucleatum
SEQF2812_01945	hypothetical protein	Fusobacterium nucleatum
SEQF2812_00752	Solute-binding protein	Fusobacterium nucleatum
SEQF2812_00237	Trigger factor	Fusobacterium nucleatum
SEQF2812_00449	Outer membrane porin F	Fusobacterium nucleatum
SEQF2812_02268	Outer membrane porin F	Fusobacterium nucleatum
SEQF2812_01994	Outer membrane porin F	Fusobacterium nucleatum
SEQF2812_00382	Glutaconate CoA-transferase subunit A	Fusobacterium nucleatum
SEQF2812_00035	Acyl-CoA dehydrogenase	Fusobacterium nucleatum
SEQF2812_01978	hypothetical protein	Fusobacterium nucleatum
SEQF2812_00045	Elongation factor G	Fusobacterium nucleatum
SEQF2812_01015	hypothetical protein	Fusobacterium nucleatum
SEQF2812_02019	Elongation factor Ts	Fusobacterium nucleatum
SEQF2812_00388	(R)-2-hydroxyglutaryl-CoA dehydratase subunit beta	Fusobacterium nucleatum
SEQF2812_01614	Flavodoxin	Fusobacterium nucleatum
SEQF2812_02216	Chaperone protein DnaK	Fusobacterium nucleatum
SEQF2812_01430	Glyceraldehyde-3-phosphate dehydrogenase	Fusobacterium nucleatum
SEQF1680_00760	D-galactose-binding periplasmic protein	Fusobacterium nucleatum
SEQF1680_02325	Enolase	Fusobacterium nucleatum
SEQF1680_02120	Elongation factor Tu	Fusobacterium nucleatum
SEQF1680_02363	hypothetical protein	Fusobacterium nucleatum
SEQF1680_00142	Alkyl hydroperoxide reductase subunit C	Fusobacterium nucleatum
SEQF1680_00365	hypothetical protein	Fusobacterium nucleatum
SEQF1680_02239	hypothetical protein	Fusobacterium nucleatum
SEQF1680_01760	hypothetical protein	Fusobacterium nucleatum
SEQF1680_01936	Trigger factor	Fusobacterium nucleatum
SEQF1680_01635	Glutaconate CoA-transferase subunit A	Fusobacterium nucleatum
SEQF1680_02098	Acyl-CoA dehydrogenase	Fusobacterium nucleatum
SEQF1680_01805	hypothetical protein	Fusobacterium nucleatum
SEQF1680_02121	Elongation factor G	Fusobacterium nucleatum
SEQF1680_00597	hypothetical protein	Fusobacterium nucleatum
SEQF3018_00239	NAD-specific glutamate dehydrogenase	Fusobacterium nucleatum
SEQF3018_02201	D-galactose-binding periplasmic protein	Fusobacterium nucleatum
SEQF3018_00228	Acetyl-CoA acetyltransferase	Fusobacterium nucleatum
SEQF3018_01721	Enolase	Fusobacterium nucleatum
SEQF3018_01365	Elongation factor Tu	Fusobacterium nucleatum
SEQF3018_00825	Acyl-CoA dehydrogenase short-chain specific	Fusobacterium nucleatum
SEQF3018_01212	hypothetical protein	Fusobacterium nucleatum
SEQF3018_02191	Pyruvate synthase	Fusobacterium nucleatum
SEQF3018_00428	Alkyl hydroperoxide reductase subunit C	Fusobacterium nucleatum
SEQF3018_01418	Acetate CoA-transferase subunit alpha	Fusobacterium nucleatum
SEQF3018_00516	hypothetical protein	Fusobacterium nucleatum
SEQF3018_02224	putative FAD-linked oxidoreductase	Fusobacterium nucleatum
SEQF3018_01416	hypothetical protein	Fusobacterium nucleatum
SEQF3018_01974	Solute-binding protein	Fusobacterium nucleatum
SEQF3018_01367	Outer membrane porin F	Fusobacterium nucleatum
SEQF3018_00558	Glutaconate CoA-transferase subunit A	Fusobacterium nucleatum
SEQF3018_02223	Acyl-CoA dehydrogenase	Fusobacterium nucleatum
SEQF3018_01380	hypothetical protein	Fusobacterium nucleatum
SEQF3018_01364	Elongation factor G	Fusobacterium nucleatum
SEQF3018_01084	hypothetical protein	Fusobacterium nucleatum
SEQF3018_00378	Elongation factor Ts	Fusobacterium nucleatum
SEQF3018_00552	(R)-2-hydroxyglutaryl-CoA dehydratase subunit beta	Fusobacterium nucleatum
SEQF3018_00251	Flavodoxin	Fusobacterium nucleatum
SEQF3018_01148	Chaperone protein DnaK	Fusobacterium nucleatum
SEQF3018_00678	Glyceraldehyde-3-phosphate dehydrogenase	Fusobacterium nucleatum
SEQF2813_01819	NAD-specific glutamate dehydrogenase	Fusobacterium nucleatum
SEQF2813_01035	D-galactose-binding periplasmic protein	Fusobacterium nucleatum
SEQF2813_01808	Acetyl-CoA acetyltransferase	Fusobacterium nucleatum
SEQF2813_00293	Enolase	Fusobacterium nucleatum
SEQF2813_02159	Elongation factor Tu	Fusobacterium nucleatum
SEQF2813_01440	Acyl-CoA dehydrogenase short-chain specific	Fusobacterium nucleatum
SEQF2813_00243	hypothetical protein	Fusobacterium nucleatum
SEQF2813_01030	Pyruvate synthase	Fusobacterium nucleatum
SEQF2813_00142	Alkyl hydroperoxide reductase subunit C	Fusobacterium nucleatum
SEQF2813_00507	Acetate CoA-transferase subunit alpha	Fusobacterium nucleatum
SEQF2813_00707	hypothetical protein	Fusobacterium nucleatum
SEQF2813_02210	hypothetical protein	Fusobacterium nucleatum
SEQF2813_02153	putative FAD-linked oxidoreductase	Fusobacterium nucleatum
SEQF2813_00505	hypothetical protein	Fusobacterium nucleatum
SEQF2813_00936	Solute-binding protein	Fusobacterium nucleatum
SEQF2813_00105	Trigger factor	Fusobacterium nucleatum
SEQF2813_00066	Outer membrane porin F	Fusobacterium nucleatum
SEQF2813_00694	Outer membrane porin F	Fusobacterium nucleatum
SEQF2813_00634	Glutaconate CoA-transferase subunit A	Fusobacterium nucleatum
SEQF2813_02152	Acyl-CoA dehydrogenase	Fusobacterium nucleatum
SEQF2813_00471	hypothetical protein	Fusobacterium nucleatum
SEQF2813_02160	Elongation factor G	Fusobacterium nucleatum
SEQF2813_01198	hypothetical protein	Fusobacterium nucleatum
SEQF2813_00440	Elongation factor Ts	Fusobacterium nucleatum
SEQF2813_00640	(R)-2-hydroxyglutaryl-CoA dehydratase subunit beta	Fusobacterium nucleatum
SEQF2813_01831	Flavodoxin	Fusobacterium nucleatum
SEQF2813_00211	Chaperone protein DnaK	Fusobacterium nucleatum
SEQF2813_01614	Glyceraldehyde-3-phosphate dehydrogenase	Fusobacterium nucleatum
SEQF3025_01107	NAD-specific glutamate dehydrogenase	Fusobacterium nucleatum
SEQF3025_01969	D-galactose-binding periplasmic protein	Fusobacterium nucleatum
SEQF3025_01098	Acetyl-CoA acetyltransferase	Fusobacterium nucleatum
SEQF3025_02088	Enolase	Fusobacterium nucleatum
SEQF3025_01823	Elongation factor Tu	Fusobacterium nucleatum
SEQF3025_02307	Acyl-CoA dehydrogenase short-chain specific	Fusobacterium nucleatum
SEQF3025_00536	hypothetical protein	Fusobacterium nucleatum
SEQF3025_01965	Pyruvate synthase	Fusobacterium nucleatum
SEQF3025_02198	Alkyl hydroperoxide reductase subunit C	Fusobacterium nucleatum
SEQF3025_00724	Acetate CoA-transferase subunit alpha	Fusobacterium nucleatum
SEQF3025_00770	hypothetical protein	Fusobacterium nucleatum
SEQF3025_02474	putative FAD-linked oxidoreductase	Fusobacterium nucleatum
SEQF3025_00726	hypothetical protein	Fusobacterium nucleatum
SEQF3025_01580	Solute-binding protein	Fusobacterium nucleatum
SEQF3025_01394	Trigger factor	Fusobacterium nucleatum
SEQF3025_00063	Outer membrane porin F	Fusobacterium nucleatum
SEQF3025_00519	Outer membrane porin F	Fusobacterium nucleatum
SEQF3025_00601	Outer membrane porin F	Fusobacterium nucleatum
SEQF3025_00252	Glutaconate CoA-transferase subunit A	Fusobacterium nucleatum
SEQF3025_02475	Acyl-CoA dehydrogenase	Fusobacterium nucleatum
SEQF3025_01822	Elongation factor G	Fusobacterium nucleatum
SEQF3025_02454	hypothetical protein	Fusobacterium nucleatum
SEQF3025_01431	Elongation factor Ts	Fusobacterium nucleatum
SEQF3025_00246	(R)-2-hydroxyglutaryl-CoA dehydratase subunit beta	Fusobacterium nucleatum
SEQF3025_01119	Flavodoxin	Fusobacterium nucleatum
SEQF3025_00155	Chaperone protein DnaK	Fusobacterium nucleatum
SEQF3025_00824	Glyceraldehyde-3-phosphate dehydrogenase	Fusobacterium nucleatum
SEQF2819_01460	NAD-specific glutamate dehydrogenase	Fusobacterium nucleatum
SEQF2819_00852	D-galactose-binding periplasmic protein	Fusobacterium nucleatum
SEQF2819_00168	Enolase	Fusobacterium nucleatum
SEQF2819_01915	Elongation factor Tu	Fusobacterium nucleatum
SEQF2819_01219	Acyl-CoA dehydrogenase short-chain specific	Fusobacterium nucleatum
SEQF2819_00231	hypothetical protein	Fusobacterium nucleatum
SEQF2819_00237	Alkyl hydroperoxide reductase subunit C	Fusobacterium nucleatum
SEQF2819_00512	hypothetical protein	Fusobacterium nucleatum
SEQF2819_01965	hypothetical protein	Fusobacterium nucleatum
SEQF2819_01834	hypothetical protein	Fusobacterium nucleatum
SEQF2819_00745	Solute-binding protein	Fusobacterium nucleatum
SEQF2819_00100	Trigger factor	Fusobacterium nucleatum
SEQF2819_02078	Glutaconate CoA-transferase subunit A	Fusobacterium nucleatum
SEQF2819_00387	Acyl-CoA dehydrogenase	Fusobacterium nucleatum
SEQF2819_01916	Elongation factor G	Fusobacterium nucleatum
SEQF2819_02072	(R)-2-hydroxyglutaryl-CoA dehydratase subunit beta	Fusobacterium nucleatum
SEQF2819_00211	Chaperone protein DnaK	Fusobacterium nucleatum
SEQF2819_00830	Glyceraldehyde-3-phosphate dehydrogenase	Fusobacterium nucleatum
SEQF2820_00727	NAD-specific glutamate dehydrogenase	Fusobacterium nucleatum
SEQF2820_01308	D-galactose-binding periplasmic protein	Fusobacterium nucleatum
SEQF2820_00158	Enolase	Fusobacterium nucleatum
SEQF2820_00273	Elongation factor Tu	Fusobacterium nucleatum
SEQF2820_00957	Acyl-CoA dehydrogenase short-chain specific	Fusobacterium nucleatum
SEQF2820_02100	hypothetical protein	Fusobacterium nucleatum
SEQF2820_02094	Alkyl hydroperoxide reductase subunit C	Fusobacterium nucleatum
SEQF2820_01760	hypothetical protein	Fusobacterium nucleatum
SEQF2820_00222	hypothetical protein	Fusobacterium nucleatum
SEQF2820_00384	hypothetical protein	Fusobacterium nucleatum
SEQF2820_01410	Solute-binding protein	Fusobacterium nucleatum
SEQF2820_00089	Trigger factor	Fusobacterium nucleatum
SEQF2820_00507	Glutaconate CoA-transferase subunit A	Fusobacterium nucleatum
SEQF2820_01941	Acyl-CoA dehydrogenase	Fusobacterium nucleatum
SEQF2820_00272	Elongation factor G	Fusobacterium nucleatum
SEQF2820_00513	(R)-2-hydroxyglutaryl-CoA dehydratase subunit beta	Fusobacterium nucleatum
SEQF2820_02120	Chaperone protein DnaK	Fusobacterium nucleatum
SEQF1076_01855	NAD-specific glutamate dehydrogenase	Fusobacterium nucleatum
SEQF1076_00317	D-galactose-binding periplasmic protein	Fusobacterium nucleatum
SEQF1076_00279	Elongation factor Tu	Fusobacterium nucleatum
SEQF1076_00685	hypothetical protein	Fusobacterium nucleatum
SEQF1076_00677	Alkyl hydroperoxide reductase subunit C	Fusobacterium nucleatum
SEQF1076_02062	hypothetical protein	Fusobacterium nucleatum
SEQF1076_00669	Trigger factor	Fusobacterium nucleatum
SEQF1076_01242	Glutaconate CoA-transferase subunit A	Fusobacterium nucleatum
SEQF1076_00182	Acyl-CoA dehydrogenase	Fusobacterium nucleatum
SEQF1076_00280	Elongation factor G	Fusobacterium nucleatum
SEQF1076_00704	Chaperone protein DnaK	Fusobacterium nucleatum
SEQF2818_01219	NAD-specific glutamate dehydrogenase	Fusobacterium nucleatum
SEQF2818_00664	D-galactose-binding periplasmic protein	Fusobacterium nucleatum
SEQF2818_01213	Acetyl-CoA acetyltransferase	Fusobacterium nucleatum
SEQF2818_00093	Enolase	Fusobacterium nucleatum
SEQF2818_00202	Elongation factor Tu	Fusobacterium nucleatum
SEQF2818_00997	Acyl-CoA dehydrogenase short-chain specific	Fusobacterium nucleatum
SEQF2818_00062	hypothetical protein	Fusobacterium nucleatum
SEQF2818_01585	Alkyl hydroperoxide reductase subunit C	Fusobacterium nucleatum
SEQF2818_00335	hypothetical protein	Fusobacterium nucleatum
SEQF2818_00151	hypothetical protein	Fusobacterium nucleatum
SEQF2818_01791	hypothetical protein	Fusobacterium nucleatum
SEQF2818_00560	Solute-binding protein	Fusobacterium nucleatum
SEQF2818_01552	Trigger factor	Fusobacterium nucleatum
SEQF2818_01888	Glutaconate CoA-transferase subunit A	Fusobacterium nucleatum
SEQF2818_00220	Acyl-CoA dehydrogenase	Fusobacterium nucleatum
SEQF2818_00201	Elongation factor G	Fusobacterium nucleatum
SEQF2818_01894	(R)-2-hydroxyglutaryl-CoA dehydratase subunit beta	Fusobacterium nucleatum
SEQF2818_00041	Chaperone protein DnaK	Fusobacterium nucleatum
SEQF2818_00642	Glyceraldehyde-3-phosphate dehydrogenase	Fusobacterium nucleatum
SEQF2980_01914	NAD-specific glutamate dehydrogenase	Fusobacterium nucleatum
SEQF2980_01288	D-galactose-binding periplasmic protein	Fusobacterium nucleatum
SEQF2980_01908	Acetyl-CoA acetyltransferase	Fusobacterium nucleatum
SEQF2980_01976	Enolase	Fusobacterium nucleatum
SEQF2980_00260	Elongation factor Tu	Fusobacterium nucleatum
SEQF2980_01627	Acyl-CoA dehydrogenase short-chain specific	Fusobacterium nucleatum
SEQF2980_00250	hypothetical protein	Fusobacterium nucleatum
SEQF2980_00620	Alkyl hydroperoxide reductase subunit C	Fusobacterium nucleatum
SEQF2980_00894	hypothetical protein	Fusobacterium nucleatum
SEQF2980_00598	hypothetical protein	Fusobacterium nucleatum
SEQF2980_00152	hypothetical protein	Fusobacterium nucleatum
SEQF2980_01177	Solute-binding protein	Fusobacterium nucleatum
SEQF2980_01806	Trigger factor	Fusobacterium nucleatum
SEQF2980_00324	Glutaconate CoA-transferase subunit A	Fusobacterium nucleatum
SEQF2980_00769	Acyl-CoA dehydrogenase	Fusobacterium nucleatum
SEQF2980_00259	Elongation factor G	Fusobacterium nucleatum
SEQF2980_00330	(R)-2-hydroxyglutaryl-CoA dehydratase subunit beta	Fusobacterium nucleatum
SEQF2980_00232	Chaperone protein DnaK	Fusobacterium nucleatum
SEQF2555_02118	NAD-specific glutamate dehydrogenase	Fusobacterium periodonticum
SEQF2555_01200	D-galactose-binding periplasmic protein	Fusobacterium periodonticum
SEQF2555_01142	Acetyl-CoA acetyltransferase	Fusobacterium periodonticum
SEQF2555_02383	Enolase	Fusobacterium periodonticum
SEQF2555_02146	Elongation factor Tu	Fusobacterium periodonticum
SEQF2555_02035	Acyl-CoA dehydrogenase short-chain specific	Fusobacterium periodonticum
SEQF2555_01095	hypothetical protein	Fusobacterium periodonticum
SEQF2555_02195	Alkyl hydroperoxide reductase subunit C	Fusobacterium periodonticum
SEQF2555_01573	hypothetical protein	Fusobacterium periodonticum
SEQF2555_01975	Solute-binding protein	Fusobacterium periodonticum
SEQF2555_01448	Glutaconate CoA-transferase subunit A	Fusobacterium periodonticum
SEQF2555_00257	Acyl-CoA dehydrogenase	Fusobacterium periodonticum
SEQF2555_02147	Elongation factor G	Fusobacterium periodonticum
SEQF2555_01454	(R)-2-hydroxyglutaryl-CoA dehydratase subunit beta	Fusobacterium periodonticum
SEQF2555_00637	Chaperone protein DnaK	Fusobacterium periodonticum
SEQF2555_00107	Glyceraldehyde-3-phosphate dehydrogenase	Fusobacterium periodonticum
SEQF2529_00007	NAD-specific glutamate dehydrogenase	Fusobacterium periodonticum
SEQF2529_00877	D-galactose-binding periplasmic protein	Fusobacterium periodonticum
SEQF2529_00926	Acetyl-CoA acetyltransferase	Fusobacterium periodonticum
SEQF2529_02237	Enolase	Fusobacterium periodonticum
SEQF2529_02026	Elongation factor Tu	Fusobacterium periodonticum
SEQF2529_00085	Acyl-CoA dehydrogenase short-chain specific	Fusobacterium periodonticum
SEQF2529_01639	hypothetical protein	Fusobacterium periodonticum
SEQF2529_02085	Alkyl hydroperoxide reductase subunit C	Fusobacterium periodonticum
SEQF2529_00565	hypothetical protein	Fusobacterium periodonticum
SEQF2529_00162	Solute-binding protein	Fusobacterium periodonticum
SEQF2529_00693	Glutaconate CoA-transferase subunit A	Fusobacterium periodonticum
SEQF2529_02161	hypothetical protein	Fusobacterium periodonticum
SEQF2529_02027	Elongation factor G	Fusobacterium periodonticum
SEQF2529_00687	(R)-2-hydroxyglutaryl-CoA dehydratase subunit beta	Fusobacterium periodonticum
SEQF2529_01247	Chaperone protein DnaK	Fusobacterium periodonticum
SEQF2529_01802	Glyceraldehyde-3-phosphate dehydrogenase	Fusobacterium periodonticum
SEQF1160_01182	NAD-specific glutamate dehydrogenase	Fusobacterium periodonticum
SEQF1160_00685	D-galactose-binding periplasmic protein	Fusobacterium periodonticum
SEQF1160_00737	Acetyl-CoA acetyltransferase	Fusobacterium periodonticum
SEQF1160_01452	Enolase	Fusobacterium periodonticum
SEQF1160_00952	Elongation factor Tu	Fusobacterium periodonticum
SEQF1160_01286	Acyl-CoA dehydrogenase short-chain specific	Fusobacterium periodonticum
SEQF1160_00118	hypothetical protein	Fusobacterium periodonticum
SEQF1160_00234	Glutaconate CoA-transferase subunit A	Fusobacterium periodonticum
SEQF1160_02479	Acyl-CoA dehydrogenase	Fusobacterium periodonticum
SEQF2406_01061	NAD-specific glutamate dehydrogenase	Fusobacterium periodonticum
SEQF2406_02116	D-galactose-binding periplasmic protein	Fusobacterium periodonticum
SEQF2406_02117	D-galactose-binding periplasmic protein	Fusobacterium periodonticum
SEQF2406_00787	Acetyl-CoA acetyltransferase	Fusobacterium periodonticum
SEQF2406_00717	Enolase	Fusobacterium periodonticum
SEQF2406_00031	Elongation factor Tu	Fusobacterium periodonticum
SEQF2406_01638	Acyl-CoA dehydrogenase short-chain specific	Fusobacterium periodonticum
SEQF2406_00167	hypothetical protein	Fusobacterium periodonticum
SEQF2406_00087	Alkyl hydroperoxide reductase subunit C	Fusobacterium periodonticum
SEQF2406_00458	Acetate CoA-transferase subunit alpha	Fusobacterium periodonticum
SEQF2406_01534	hypothetical protein	Fusobacterium periodonticum
SEQF2406_01087	Solute-binding protein	Fusobacterium periodonticum
SEQF2406_00814	Glutaconate CoA-transferase subunit A	Fusobacterium periodonticum
SEQF2406_00572	hypothetical protein	Fusobacterium periodonticum
SEQF2406_00032	Elongation factor G	Fusobacterium periodonticum
SEQF2406_00820	(R)-2-hydroxyglutaryl-CoA dehydratase subunit beta	Fusobacterium periodonticum
SEQF2406_01410	Chaperone protein DnaK	Fusobacterium periodonticum
SEQF2406_01228	Glyceraldehyde-3-phosphate dehydrogenase	Fusobacterium periodonticum
SEQF2985_00027	NAD-specific glutamate dehydrogenase	Fusobacterium sp.
SEQF2985_00078	D-galactose-binding periplasmic protein	Fusobacterium sp.
SEQF2985_00018	Acetyl-CoA acetyltransferase	Fusobacterium sp.
SEQF2985_01462	Enolase	Fusobacterium sp.
SEQF2985_01335	Elongation factor Tu	Fusobacterium sp.
SEQF2985_00553	Acyl-CoA dehydrogenase short-chain specific	Fusobacterium sp.
SEQF2985_02037	hypothetical protein	Fusobacterium sp.
SEQF2985_00634	Alkyl hydroperoxide reductase subunit C	Fusobacterium sp.
SEQF2985_02350	Acetate CoA-transferase subunit alpha	Fusobacterium sp.
SEQF2985_00939	hypothetical protein	Fusobacterium sp.
SEQF2985_01329	putative FAD-linked oxidoreductase	Fusobacterium sp.
SEQF2985_02348	hypothetical protein	Fusobacterium sp.
SEQF2985_01020	Solute-binding protein	Fusobacterium sp.
SEQF2985_01452	Trigger factor	Fusobacterium sp.
SEQF2985_01099	Glutaconate CoA-transferase subunit A	Fusobacterium sp.
SEQF2985_01328	Acyl-CoA dehydrogenase	Fusobacterium sp.
SEQF2985_01336	Elongation factor G	Fusobacterium sp.
SEQF2985_00839	hypothetical protein	Fusobacterium sp.
SEQF2985_00140	Elongation factor Ts	Fusobacterium sp.
SEQF2985_01105	(R)-2-hydroxyglutaryl-CoA dehydratase subunit beta	Fusobacterium sp.
SEQF2985_00039	Flavodoxin	Fusobacterium sp.
SEQF2985_01373	Glyceraldehyde-3-phosphate dehydrogenase	Fusobacterium sp.
SEQF2896_01946	NAD-specific glutamate dehydrogenase	Fusobacterium sp.
SEQF2896_01337	D-galactose-binding periplasmic protein	Fusobacterium sp.
SEQF2896_00337	Enolase	Fusobacterium sp.
SEQF2896_00146	Elongation factor Tu	Fusobacterium sp.
SEQF2896_01682	Acyl-CoA dehydrogenase short-chain specific	Fusobacterium sp.
SEQF2896_00376	hypothetical protein	Fusobacterium sp.
SEQF2896_00751	Alkyl hydroperoxide reductase subunit C	Fusobacterium sp.
SEQF2896_00981	hypothetical protein	Fusobacterium sp.
SEQF2896_00617	hypothetical protein	Fusobacterium sp.
SEQF2896_01252	Solute-binding protein	Fusobacterium sp.
SEQF2896_00783	Trigger factor	Fusobacterium sp.
SEQF2896_00509	Glutaconate CoA-transferase subunit A	Fusobacterium sp.
SEQF2896_00126	Acyl-CoA dehydrogenase	Fusobacterium sp.
SEQF2896_00147	Elongation factor G	Fusobacterium sp.
SEQF2896_00503	(R)-2-hydroxyglutaryl-CoA dehydratase subunit beta	Fusobacterium sp.
SEQF2896_00397	Chaperone protein DnaK	Fusobacterium sp.
SEQF3181_00909	NAD-specific glutamate dehydrogenase	Fusobacterium sp.
SEQF3181_00392	D-galactose-binding periplasmic protein	Fusobacterium sp.
SEQF3181_00005	Enolase	Fusobacterium sp.
SEQF3181_00230	Elongation factor Tu	Fusobacterium sp.
SEQF3181_01323	Acyl-CoA dehydrogenase short-chain specific	Fusobacterium sp.
SEQF3181_00791	Alkyl hydroperoxide reductase C	Fusobacterium sp.
SEQF3181_01438	Solute-binding protein	Fusobacterium sp.
SEQF3181_01173	Glutaconate CoA-transferase subunit A	Fusobacterium sp.
SEQF3181_00877	hypothetical protein	Fusobacterium sp.
SEQF3181_00229	Elongation factor G	Fusobacterium sp.
SEQF3181_01179	(R)-2-hydroxyglutaryl-CoA dehydratase subunit beta	Fusobacterium sp.
SEQF3181_00320	Glyceraldehyde-3-phosphate dehydrogenase	Fusobacterium sp.
SEQF1879_00902	NAD-specific glutamate dehydrogenase	Fusobacterium sp.
SEQF1879_01598	D-galactose-binding periplasmic protein	Fusobacterium sp.
SEQF1879_01502	Acetyl-CoA acetyltransferase	Fusobacterium sp.
SEQF1879_02046	Enolase	Fusobacterium sp.
SEQF1879_01789	Elongation factor Tu	Fusobacterium sp.
SEQF1879_01635	Acyl-CoA dehydrogenase short-chain specific	Fusobacterium sp.
SEQF1879_01840	hypothetical protein	Fusobacterium sp.
SEQF1879_01790	Elongation factor G	Fusobacterium sp.
SEQF2853_03962	ATP synthase subunit alpha	Haematobacter missouriensis
SEQF1714_01077	ATP synthase subunit alpha	Helicobacter pylori
SEQF2409_01088	ATP synthase subunit alpha	Helicobacter pylori
SEQF2410_01097	ATP synthase subunit alpha	Helicobacter pylori
SEQF1025_02508	Thymidine phosphorylase	Mesorhizobium loti
SEQF2763_04481	Thymidine phosphorylase	Mesorhizobium loti
SEQF2764_04828	Thymidine phosphorylase	Mesorhizobium loti
SEQF2795_01839	Elongation factor Tu	Moraxella osloensis
SEQF2795_00747	Elongation factor Tu	Moraxella osloensis
SEQF2553_01011	Arginine deiminase	Mycoplasma orale
SEQF3089_02027	Isocitrate dehydrogenase [NADP]	Neisseria perflava
SEQF2505_01629	NAD-specific glutamate dehydrogenase	Peptoniphilus lacrimalis
SEQF2744_01133	Acyl-CoA dehydrogenase short-chain specific	Peptostreptococcaceae XIG-1
SEQF3676_00254	Pyrimidine-nucleoside phosphorylase	Streptococcus mitis
SEQF3671_00747	Pyrimidine-nucleoside phosphorylase	Streptococcus mitis
SEQF3675_00774	Pyrimidine-nucleoside phosphorylase	Streptococcus mitis
SEQF3674_01362	Pyrimidine-nucleoside phosphorylase	Streptococcus mitis
SEQF3673_00948	Pyrimidine-nucleoside phosphorylase	Streptococcus mitis
SEQF3672_00791	Pyrimidine-nucleoside phosphorylase	Streptococcus mitis
SEQF3658_01105	Pyrimidine-nucleoside phosphorylase	Streptococcus mitis
SEQF3657_00760	Pyrimidine-nucleoside phosphorylase	Streptococcus mitis
SEQF3660_00816	Pyrimidine-nucleoside phosphorylase	Streptococcus mitis
SEQF3653_00954	Pyrimidine-nucleoside phosphorylase	Streptococcus mitis
SEQF3655_00762	Pyrimidine-nucleoside phosphorylase	Streptococcus mitis
SEQF3647_01597	Pyrimidine-nucleoside phosphorylase	Streptococcus mitis
SEQF3659_01688	Pyrimidine-nucleoside phosphorylase	Streptococcus mitis
SEQF3652_01691	Pyrimidine-nucleoside phosphorylase	Streptococcus mitis
SEQF3651_01442	Pyrimidine-nucleoside phosphorylase	Streptococcus mitis
SEQF3668_00862	Pyrimidine-nucleoside phosphorylase	Streptococcus mitis
SEQF3665_00715	Pyrimidine-nucleoside phosphorylase	Streptococcus mitis
SEQF3656_00470	Pyrimidine-nucleoside phosphorylase	Streptococcus mitis
SEQF3654_00827	Pyrimidine-nucleoside phosphorylase	Streptococcus mitis
SEQF3649_01899	Pyrimidine-nucleoside phosphorylase	Streptococcus mitis
SEQF3666_00706	Pyrimidine-nucleoside phosphorylase	Streptococcus mitis
SEQF3664_00717	Pyrimidine-nucleoside phosphorylase	Streptococcus mitis
SEQF3646_01602	Pyrimidine-nucleoside phosphorylase	Streptococcus mitis
SEQF3648_00741	Pyrimidine-nucleoside phosphorylase	Streptococcus mitis
SEQF3663_00844	Pyrimidine-nucleoside phosphorylase	Streptococcus mitis
SEQF3662_01644	Pyrimidine-nucleoside phosphorylase	Streptococcus mitis
SEQF3661_00743	Pyrimidine-nucleoside phosphorylase	Streptococcus mitis
SEQF3650_01896	Pyrimidine-nucleoside phosphorylase	Streptococcus mitis
SEQF3669_00888	Pyrimidine-nucleoside phosphorylase	Streptococcus mitis
SEQF3670_00309	Pyrimidine-nucleoside phosphorylase	Streptococcus mitis
SEQF1940_02303	NAD-specific glutamate dehydrogenase	Treponema medium
SEQF1947_00244	NAD-specific glutamate dehydrogenase	Treponema vincentii
